# Supplementary material for: Phylogenetic distribution and membrane topology of the LytR-CpsA-Psr protein family
Source: BMC Genomics. 2008 Dec 19;9:617. doi: 10.1186/1471-2164-9-617 (PMC2632651; doi:10.1186/1471-2164-9-617)
Supplement: Additional file 1 — Results of CLANS clustering analysis. CLANS clusters of the LytR-CpsA-Psr proteins based on pair-wise sequence similarities resulting from a BLAST all against all search using a P-value cut off of 10-35. The clusters were named using the first character(s) of the respective bacterial phylum and were numbered in case there were multiple clusters of the same phylum. The NCBI GI numbers and UniProt/SwissProt accessions are given. A, Actinobacteria; Ch, Chloroflexi; Cy,Cyanobacteria; D, Deinococcus-Thermus; F, Firmicutes; S, Spirochaetes; T, Thermotogae. [file 1471-2164-9-617-S1.xls]

## Sheet: UniProt ACs
Additional file 1 — Results of CLANS clustering analysis
CLANS clusters of the LytR-CpsA-Psr proteins based on pair-wise sequence similarities resulting from a BLAST all against all search using a P-value cut off of 10-35. The clusters were named using the first character(s) of the respective bacterial phylum and were numbered in case there were multiple clusters. The NCBI GI numbers and UniProt/Swiss-Prot accessions are given.
A, Actinobacteria; Ch, Chloroflexi; Cy, Cyanobacteria; D, Deinococcus-Thermus; F, Firmicutes; S, Spirochaetes; T, Thermotogae.
Cluster	GI	UniProt AC	Description
A1(a)	118463613	A0QAV4	LytR/CpsA/Psr family protein [Mycobacterium avium 104]
A1(a)	118472157	A0R4B6	LytR/CpsA/Psr family protein [Mycobacterium smegmatis str. MC2 155]
A1(a)	120406035	A1TFA8	cell envelope-related transcriptional attenuator [Mycobacterium vanbaalenii PYR-1]
A1(a)	126437461	A3Q684	cell envelope-related transcriptional attenuator [Mycobacterium sp. JLS]
A1(a)	145222258	A4T7F3	cell envelope-related transcriptional attenuator [Mycobacterium gilvum PYR-GCK]
A1(a)	169627853	B1MI26	putative transcriptional regulator [Mycobacterium abscessus]
A1(a)	183984826	B2HH07	hypothetical protein MMAR_4858 [Mycobacterium marinum M]
A1(a)	15607962	O53834	hypothetical protein Rv0822c [Mycobacterium tuberculosis H37Rv]
A1(a)	108801476	Q1B3B7	cell envelope-related transcriptional attenuator [Mycobacterium sp. MCS]
A1(a)	41406754	Q743C9	hypothetical protein MAP0656c [Mycobacterium avium subsp. paratuberculosis K-10]
A1(a)	31792010	Q7U171	hypothetical protein Mb0845c [Mycobacterium bovis AF2122/97]
A1(b)	118618083	A0PRH5	hypothetical protein MUL_2613 [Mycobacterium ulcerans Agy99]
A1(b)	118619234	A0PUS6	membrane protein CpsA [Mycobacterium ulcerans Agy99]
A1(b)	118465330	A0QAL4	cell envelope-related function transcriptional attenuator [Mycobacterium avium 104]
A1(b)	118466640	A0QKD5	cell envelope-related function transcriptional attenuator [Mycobacterium avium 104]
A1(b)	118465380	A0QMX7	cell envelope-related function transcriptional attenuator [Mycobacterium avium 104]
A1(b)	118473313	A0QNN5	cell envelope-related function transcriptional attenuator [Mycobacterium smegmatis str. MC2 155]
A1(b)	118470097	A0QTF7	transcriptional regulator, LytR family protein [Mycobacterium smegmatis str. MC2 155]
A1(b)	120402726	A1T5U9	cell envelope-related transcriptional attenuator [Mycobacterium vanbaalenii PYR-1]
A1(b)	126433956	A3PW79	cell envelope-related transcriptional attenuator [Mycobacterium sp. JLS]
A1(b)	134099455	A4FDR6	transcriptional regulator [Saccharopolyspora erythraea NRRL 2338]
A1(b)	134102914	A4FNM5	LytR family transcriptional regulator SACE_6481 [Saccharopolyspora erythraea NRRL 2338]
A1(b)	134102915	A4FNM6	LytR family transcriptional regulator SACE_6482 [Saccharopolyspora erythraea NRRL 2338]
A1(b)	145294902	A4QC74	hypothetical protein cgR_0849 [Corynebacterium glutamicum R]
A1(b)	145225315	A4TF74	cell envelope-related transcriptional attenuator [Mycobacterium gilvum PYR-GCK]
A1(b)	163839402	A9WR19	putative transcriptional regulator [Renibacterium salmoninarum ATCC 33209]
A1(b)	169630541	B1MET0	hypothetical protein MAB_3460c [Mycobacterium abscessus]
A1(b)	169630694	B1MF83	hypothetical protein MAB_3614 [Mycobacterium abscessus]
A1(b)	169627663	B1MGX4	hypothetical protein MAB_0560 [Mycobacterium abscessus]
A1(b)	172040148	B1VF89	LytR family transcriptional regulator [Corynebacterium urealyticum DSM 7109]
A1(b)	183981296	B2HEM5	hypothetical protein MMAR_1274 [Mycobacterium marinum M]
A1(b)	183984934	B2HHX0	membrane protein CpsA [Mycobacterium marinum M]
A1(b)	194342018	N/A	CpsA [Streptomyces sp. Mg1]
A1(b)	15610620	O06347	hypothetical protein Rv3484 [Mycobacterium tuberculosis H37Rv]
A1(b)	15610403	P96872	hypothetical protein Rv3267 [Mycobacterium tuberculosis H37Rv]
A1(b)	111023267	Q0S305	LytR family transcriptional regulator [Rhodococcus sp. RHA1]
A1(b)	108798289	Q1BCF4	cell envelope-related transcriptional attenuator [Mycobacterium sp. MCS]
A1(b)	68536736	Q4JTN4	hypothetical protein jk1648 [Corynebacterium jeikeium K411]
A1(b)	15828200	Q50160	hypothetical protein ML2247 [Mycobacterium leprae TN]
A1(b)	858750	Q54115	ORF1
A1(b)	54026612	Q5YQQ1	putative transcriptional regulator [Nocardia farcinica IFM 10152]
A1(b)	50955611	Q6ACU9	LytR family transcriptional regulator [Leifsonia xyli subsp. xyli str. CTCB07]
A1(b)	50955600	Q6ACW0	LytR family transcriptional regulator [Leifsonia xyli subsp. xyli str. CTCB07]
A1(b)	38233287	Q6NIT6	hypothetical protein DIP0680 [Corynebacterium diphtheriae NCTC 13129]
A1(b)	41409663	Q73U03	hypothetical protein MAP3565 [Mycobacterium avium subsp. paratuberculosis K-10]
A1(b)	41409479	Q73UI7	hypothetical protein MAP3381 [Mycobacterium avium subsp. paratuberculosis K-10]
A1(b)	41406677	Q743K6	CpsA [Mycobacterium avium subsp. paratuberculosis K-10]
A1(b)	15843096	Q7D5G2	hypothetical protein MT3588 [Mycobacterium tuberculosis CDC1551]
A1(b)	15842857	Q7D5T0	hypothetical protein MT3367 [Mycobacterium tuberculosis CDC1551]
A1(b)	25027310	Q8FRK7	hypothetical protein CE0754 [Corynebacterium efficiens YS-314]
A1(b)	19551968	Q8NSD6	transcriptional regulator [Corynebacterium glutamicum ATCC 13032]
A1(b)	15827317	Q9CCK9	hypothetical protein ML0750 [Mycobacterium leprae TN]
A1(c)	116670775	A0JX38	cell envelope-related transcriptional attenuator [Arthrobacter sp. FB24]
A1(c)	116671771	A0JZY4	cell envelope-related transcriptional attenuator [Arthrobacter sp. FB24]
A1(c)	117927620	A0LRX5	cell envelope-related transcriptional attenuator [Acidothermus cellulolyticus 11B]
A1(c)	117927621	A0LRX6	cell envelope-related transcriptional attenuator [Acidothermus cellulolyticus 11B]
A1(c)	119025676	A1A156	transcriptional regulator [Bifidobacterium adolescentis ATCC 15703]
A1(c)	119960743	A1R6V6	cell envelope-related transcriptional attenuator domain-containing protein [Arthrobacter aurescens TC1]
A1(c)	119962817	A1R9L4	cell envelope-related transcriptional attenuator domain-containing protein [Arthrobacter aurescens TC1]
A1(c)	119715031	A1SES4	cell envelope-related transcriptional attenuator [Nocardioides sp. JS614]
A1(c)	119717526	A1SLW9	cell envelope-related transcriptional attenuator [Nocardioides sp. JS614]
A1(c)	84495364	A3TIS3	cell envelope-related transcriptional attenuator [Janibacter sp. HTCC2649]
A1(c)	84498434	A3TRI4	putative transcriptional regulator [Janibacter sp. HTCC2649]
A1(c)	88856642	A4AKZ3	membrane protein [marine actinobacterium PHSC20C1]
A1(c)	134103513	A4FQC4	LytR family transcriptional regulator [Saccharopolyspora erythraea NRRL 2338]
A1(c)	145596141	A4XAW1	transcription attenuator LytR [Salinispora tropica CNB-440]
A1(c)	145597019	A4XDD1	transcription attenuator LytR [Salinispora tropica CNB-440]
A1(c)	145597020	A4XDD2	transcription attenuator LytR [Salinispora tropica CNB-440]
A1(c)	148271696	A5CNA4	LytR family transcriptional regulator [Clavibacter michiganensis subsp. michiganensis NCPPB 382]
A1(c)	148271739	A5CNE8	putative transcriptional regulator [Clavibacter michiganensis subsp. michiganensis NCPPB 382]
A1(c)	148272702	A5CR63	LytR family transcriptional regulator [Clavibacter michiganensis subsp. michiganensis NCPPB 382]
A1(c)	152964002	A6W3Y3	cell envelope-related transcriptional attenuator [Kineococcus radiotolerans SRS30216]
A1(c)	154487508	A7A683	hypothetical protein BIFADO_01363 [Bifidobacterium adolescentis L2-32]
A1(c)	154507661	A7B941	hypothetical protein ACTODO_00142 [Actinomyces odontolyticus ATCC 17982]
A1(c)	158316961	A8L0N0	cell envelope-related transcriptional attenuator [Frankia sp. EAN1pec]
A1(c)	158318559	A8L270	cell envelope-related transcriptional attenuator [Frankia sp. EAN1pec]
A1(c)	158313100	A8L7P7	cell envelope-related transcriptional attenuator [Frankia sp. EAN1pec]
A1(c)	158313159	A8L7V6	cell envelope-related transcriptional attenuator [Frankia sp. EAN1pec]
A1(c)	158317644	A8L9V8	cell envelope-related transcriptional attenuator [Frankia sp. EAN1pec]
A1(c)	158317645	A8L9V9	cell envelope-related transcriptional attenuator [Frankia sp. EAN1pec]
A1(c)	159040501	A8LXB5	cell envelope-related transcriptional attenuator [Salinispora arenicola CNS-205]
A1(c)	159040502	A8LXB6	cell envelope-related transcriptional attenuator [Salinispora arenicola CNS-205]
A1(c)	159039539	A8M2J2	cell envelope-related transcriptional attenuator [Salinispora arenicola CNS-205]
A1(c)	163840660	A9WQS2	LytR family transcriptional regulator [Renibacterium salmoninarum ATCC 33209]
A1(c)	170780876	B0RCF3	putative secreted protein [Clavibacter michiganensis subsp. sepedonicus]
A1(c)	170782158	B0RDD1	putative transcriptional regulator [Clavibacter michiganensis subsp. sepedonicus]
A1(c)	170782885	B0RI73	putative transcriptional regulator [Clavibacter michiganensis subsp. sepedonicus]
A1(c)	169175637	B1E585	cell envelope-related transcriptional attenuator [Arthrobacter chlorophenolicus A6]
A1(c)	169177884	B1EAQ9	cell envelope-related transcriptional attenuator [Arthrobacter chlorophenolicus A6]
A1(c)	171743222	B1S5H9	hypothetical protein BIFDEN_02350 [Bifidobacterium dentium ATCC 27678]
A1(c)	177670691	B1TVK3	cell envelope-related transcriptional attenuator [Micrococcus luteus NCTC 2665]
A1(c)	177670702	B1TVL4	cell envelope-related transcriptional attenuator [Micrococcus luteus NCTC 2665]
A1(c)	182438283	B1VUU3	putative transcriptional regulator [Streptomyces griseus subsp. griseus NBRC 13350]
A1(c)	182438285	B1VUU5	putative transcriptional regulator [Streptomyces griseus subsp. griseus NBRC 13350]
A1(c)	182438286	B1VUU6	putative transcriptional regulator [Streptomyces griseus subsp. griseus NBRC 13350]
A1(c)	182438287	B1VUU7	putative transcriptional regulator [Streptomyces griseus subsp. griseus NBRC 13350]
A1(c)	182435278	B1VWI8	putative transcriptional regulator [Streptomyces griseus subsp. griseus NBRC 13350]
A1(c)	182435971	B1W0B8	putative transcriptional regulator [Streptomyces griseus subsp. griseus NBRC 13350]
A1(c)	183601470	B2E8H9	transcriptional regulator [Bifidobacterium animalis subsp. lactis HN019]
A1(c)	184200897	B2GHP5	LytR family regulatory protein [Kocuria rhizophila DC2201]
A1(c)	184200940	B2GHT8	LytR family regulatory protein [Kocuria rhizophila DC2201]
A1(c)	62423460	N/A	COG1316: Transcriptional regulator [Brevibacterium linens BL2]
A1(c)	62425153	N/A	COG1316: Transcriptional regulator [Brevibacterium linens BL2]
A1(c)	194341218	N/A	transcriptional regulator [Streptomyces sp. Mg1]
A1(c)	194343240	N/A	transcriptional regulator [Streptomyces sp. Mg1]
A1(c)	194343797	N/A	transcriptional regulator [Streptomyces sp. Mg1]
A1(c)	194343799	N/A	transcriptional regulator [Streptomyces sp. Mg1]
A1(c)	194343800	N/A	transcriptional regulator [Streptomyces sp. Mg1]
A1(c)	194343801	N/A	transcriptional regulator [Streptomyces sp. Mg1]
A1(c)	194344928	N/A	transcriptional regulator [Streptomyces sp. Mg1]
A1(c)	3170566	O68907	FrnA [Streptomyces roseofulvus]
A1(c)	21224352	O69850	transcriptional regulator [Streptomyces coelicolor A3(2)]
A1(c)	21223134	O86796	transcriptional regulator [Streptomyces coelicolor A3(2)]
A1(c)	89274962	Q06Z24	transcriptional regulator [Streptomyces fungicidicus]
A1(c)	111225045	Q0RDZ7	LytR family transcriptional regulator [Frankia alni ACN14a]
A1(c)	111224150	Q0RGI6	hypothetical protein FRAAL4760 [Frankia alni ACN14a]
A1(c)	111221419	Q0RPA2	putative transcriptional regulator [Frankia alni ACN14a]
A1(c)	111220688	Q0RRD0	putative membrane-bound transcriptional regulator [Frankia alni ACN14a]
A1(c)	111220684	Q0RRD4	putative transcriptional regulator [Frankia alni ACN14a]
A1(c)	111021838	Q0S734	LytR family transcriptional regulator [Rhodococcus sp. RHA1]
A1(c)	86742178	Q2J793	cell envelope-related transcriptional attenuator [Frankia sp. CcI3]
A1(c)	86740263	Q2JCQ8	cell envelope-related transcriptional attenuator [Frankia sp. CcI3]
A1(c)	86739425	Q2JF46	cell envelope-related transcriptional attenuator [Frankia sp. CcI3]
A1(c)	86739424	Q2JF47	cell envelope-related transcriptional attenuator [Frankia sp. CcI3]
A1(c)	72163355	Q47KN3	cell envelope-related transcriptional attenuator [Thermobifida fusca YX]
A1(c)	72162941	Q47LU7	cell envelope-related transcriptional attenuator [Thermobifida fusca YX]
A1(c)	72162925	Q47LW3	cell envelope-related transcriptional attenuator [Thermobifida fusca YX]
A1(c)	54022572	Q5Z291	putative transcriptional regulator [Nocardia farcinica IFM 10152]
A1(c)	50954539	Q6AFX3	LytR family transcriptional regulator [Leifsonia xyli subsp. xyli str. CTCB07]
A1(c)	50954099	Q6AH63	membrane protein [Leifsonia xyli subsp. xyli str. CTCB07]
A1(c)	29831577	Q82DE8	transcriptional regulator [Streptomyces avermitilis MA-4680]
A1(c)	29831576	Q82DE9	transcriptional regulator [Streptomyces avermitilis MA-4680]
A1(c)	29831575	Q82DF0	transcriptional regulator [Streptomyces avermitilis MA-4680]
A1(c)	29831573	Q82DF2	transcriptional regulator [Streptomyces avermitilis MA-4680]
A1(c)	29831528	Q82DJ1	transcriptional regulator [Streptomyces avermitilis MA-4680]
A1(c)	29829456	Q82J68	transcriptional regulator [Streptomyces avermitilis MA-4680]
A1(c)	29828782	Q82KX2	transcriptional regulator [Streptomyces avermitilis MA-4680]
A1(c)	28493695	Q83MQ6	transcriptional regulator [Tropheryma whipplei str. Twist]
A1(c)	32141189	Q8CJX9	hypothetical protein SCO3046 [Streptomyces coelicolor A3(2)]
A1(c)	21221489	Q93J55	hypothetical protein SCO3047 [Streptomyces coelicolor A3(2)]
A1(c)	21223718	Q9K4E6	hypothetical protein SCO5358 [Streptomyces coelicolor A3(2)]
A1(c)	21221488	Q9KZK0	secreted protein [Streptomyces coelicolor A3(2)]
A1(c)	21221487	Q9KZK1	hypothetical protein SCO3044 [Streptomyces coelicolor A3(2)]
A1(c)	21221486	Q9KZK2	hypothetical protein SCO3043 [Streptomyces coelicolor A3(2)]
A1(c)	21221485	Q9KZK3	transcriptional regulator [Streptomyces coelicolor A3(2)]
A1(c)	118620027	A0PX19	transcriptional regulatory protein [Mycobacterium ulcerans Agy99]
A1(c)	118463120	A0Q992	transcriptional regulator [Mycobacterium avium 104]
A1(c)	118472414	A0R646	transcriptional regulator [Mycobacterium smegmatis str. MC2 155]
A1(c)	119025675	A1A155	hypothetical protein BAD_0657 [Bifidobacterium adolescentis ATCC 15703]
A1(c)	119715631	A1SGH4	cell envelope-related transcriptional attenuator [Nocardioides sp. JS614]
A1(c)	120406607	A1TGY0	cell envelope-related transcriptional attenuator [Mycobacterium vanbaalenii PYR-1]
A1(c)	126437981	A3Q7Q4	cell envelope-related transcriptional attenuator [Mycobacterium sp. JLS]
A1(c)	84498105	A3TQP2	cell envelope-related transcriptional attenuator [Janibacter sp. HTCC2649]
A1(c)	134099260	A4FD71	LytR family transcriptional regulator [Saccharopolyspora erythraea NRRL 2338]
A1(c)	134100300	A4FG61	LytR family transcriptional regulator [Saccharopolyspora erythraea NRRL 2338]
A1(c)	134102740	A4FN51	LytR family transcriptional regulator [Saccharopolyspora erythraea NRRL 2338]
A1(c)	145296895	A4QHU8	hypothetical protein cgR_2795 [Corynebacterium glutamicum R]
A1(c)	145221734	A4T6G5	cell envelope-related transcriptional attenuator [Mycobacterium gilvum PYR-GCK]
A1(c)	152967844	A6WEX5	cell envelope-related transcriptional attenuator [Kineococcus radiotolerans SRS30216]
A1(c)	154487509	A7A685	hypothetical protein BIFADO_01364 [Bifidobacterium adolescentis L2-32]
A1(c)	154507662	A7B942	hypothetical protein ACTODO_00143 [Actinomyces odontolyticus ATCC 17982]
A1(c)	146446765	B0CN04	putative transcriptional regulator [Streptomyces lavendulae]
A1(c)	169627233	B1MEG4	transcriptional regulator [Mycobacterium abscessus]
A1(c)	171743224	B1S5I2	hypothetical protein BIFDEN_02352 [Bifidobacterium dentium ATCC 27678]
A1(c)	172039806	B1VE97	LytR family transcriptional regulator [Corynebacterium urealyticum DSM 7109]
A1(c)	182438281	B1VUU1	putative transcriptional regulator [Streptomyces griseus subsp. griseus NBRC 13350]
A1(c)	183601469	B2E8H8	hypothetical protein BIFLAC_02397 [Bifidobacterium animalis subsp. lactis HN019]
A1(c)	183985360	B2HMM7	transcriptional regulatory protein [Mycobacterium marinum M]
A1(c)	189439625	B3DST9	Transcriptional regulator [Bifidobacterium longum DJO10A]
A1(c)	194343795	N/A	transcriptional regulator [Streptomyces sp. Mg1]
A1(c)	111021012	Q0S9G0	LytR family transcriptional regulator [Rhodococcus sp. RHA1]
A1(c)	108802001	Q1B1U2	cell envelope-related transcriptional attenuator [Mycobacterium sp. MCS]
A1(c)	72162966	Q47LS2	cell envelope-related transcriptional attenuator [Thermobifida fusca YX]
A1(c)	68535181	Q4JY39	hypothetical protein jk0116 [Corynebacterium jeikeium K411]
A1(c)	54022093	Q5Z3M0	putative transcriptional regulator [Nocardia farcinica IFM 10152]
A1(c)	50843161	Q6A735	cell envelope-related transcriptional attenuator [Propionibacterium acnes KPA171202]
A1(c)	62391739	Q6M1W2	cell envelope-related transcriptional regulator [Corynebacterium glutamicum ATCC 13032]
A1(c)	38234786	Q6NEM2	hypothetical protein DIP2250 [Corynebacterium diphtheriae NCTC 13129]
A1(c)	41406289	Q745J4	hypothetical protein MAP0191c [Mycobacterium avium subsp. paratuberculosis K-10]
A1(c)	29831571	Q82DF4	transcriptional regulator [Streptomyces avermitilis MA-4680]
A1(c)	25029302	Q8FLW3	hypothetical protein CE2746 [Corynebacterium efficiens YS-314]
A1(c)	23465578	Q8G5K0	hypothetical protein BL1009 [Bifidobacterium longum NCC2705]
A1(c)	23308989	Q8NLN8	transcriptional regulator [Corynebacterium glutamicum ATCC 13032]
A1(c)	21221490	Q93J54	hypothetical protein SCO3048 [Streptomyces coelicolor A3(2)]
A2	116669748	A0JU61	cell envelope-related transcriptional attenuator [Arthrobacter sp. FB24]
A2	119962786	A1R4C5	cell envelope-related transcriptional attenuator domain-containing protein [Arthrobacter aurescens TC1]
A2	119715634	A1SGH7	cell envelope-related transcriptional attenuator [Nocardioides sp. JS614]
A2	119716839	A1SJY2	cell envelope-related transcriptional attenuator [Nocardioides sp. JS614]
A2	84497607	A3TPB9	cell envelope-related transcriptional attenuator [Janibacter sp. HTCC2649]
A2	88855655	A4AI63	cell envelope-related transcriptional attenuator [marine actinobacterium PHSC20C1]
A2	148272185	A5CPP5	putative transcriptional regulator [Clavibacter michiganensis subsp. michiganensis NCPPB 382]
A2	163841405	A9WRW4	LytR family transcriptional regulator [Renibacterium salmoninarum ATCC 33209]
A2	163841755	A9WU75	LytR family transcriptional regulator [Renibacterium salmoninarum ATCC 33209]
A2	170781058	B0RDV1	LytR family transcriptional regulator [Clavibacter michiganensis subsp. sepedonicus]
A2	169177238	B1E997	cell envelope-related transcriptional attenuator [Arthrobacter chlorophenolicus A6]
A2	177672516	B1TZD7	cell envelope-related transcriptional attenuator [Micrococcus luteus NCTC 2665]
A2	184201398	B2GLM5	LytR family regulatory protein [Kocuria rhizophila DC2201]
A2	62423506	N/A	COG1316: Transcriptional regulator [Brevibacterium linens BL2]
A2	62425353	N/A	COG1316: Transcriptional regulator [Brevibacterium linens BL2]
A2	72161776	Q47Q59	cell envelope-related transcriptional attenuator [Thermobifida fusca YX]
A2	72160423	Q47U07	cell envelope-related transcriptional attenuator [Thermobifida fusca YX]
A2	50843627	Q6A5R7	membrane-associated protein [Propionibacterium acnes KPA171202]
A3	182438762	B1VXF2	hypothetical protein SGR_4969 [Streptomyces griseus subsp. griseus NBRC 13350]
A3	194341627	N/A	membrane protein [Streptomyces sp. Mg1]
A3	29832022	Q82C75	hypothetical protein SAV_5479 [Streptomyces avermitilis MA-4680]
A3	21221037	Q9RDK8	membrane protein [Streptomyces coelicolor A3(2)]
Ch(a)	118045669	A0GXJ4	cell envelope-related function transcriptional attenuator common domain [Chloroflexus aggregans DSM 9485]
Ch(a)	118046516	A0GZX9	cell envelope-related function transcriptional attenuator common domain [Chloroflexus aggregans DSM 9485]
Ch(a)	148654430	A5UPY2	cell envelope-related transcriptional attenuator [Roseiflexus sp. RS-1]
Ch(a)	148655849	A5UU01	cell envelope-related transcriptional attenuator [Roseiflexus sp. RS-1]
Ch(a)	156740309	A7NG33	cell envelope-related transcriptional attenuator [Roseiflexus castenholzii DSM 13941]
Ch(a)	156741973	A7NKR4	cell envelope-related transcriptional attenuator [Roseiflexus castenholzii DSM 13941]
Ch(a)	159897727	A9B0X6	cell envelope-related transcriptional attenuator [Herpetosiphon aurantiacus ATCC 23779]
Ch(a)	163847327	A9WCJ1	transcription attenuator LytR [Chloroflexus aurantiacus J-10-fl]
Ch(a)	163846092	A9WE87	transcription attenuator LytR [Chloroflexus aurantiacus J-10-fl]
Ch(b)	118047475	A0H2M4	cell envelope-related function transcriptional attenuator common domain [Chloroflexus aggregans DSM 9485]
Ch(b)	118048068	A0H4A2	cell envelope-related function transcriptional attenuator common domain [Chloroflexus aggregans DSM 9485]
Ch(b)	148654316	A5UPL8	cell envelope-related transcriptional attenuator [Roseiflexus sp. RS-1]
Ch(b)	148658595	A5V1U7	cell envelope-related transcriptional attenuator [Roseiflexus sp. RS-1]
Ch(b)	156740043	A7NFD2	cell envelope-related transcriptional attenuator [Roseiflexus castenholzii DSM 13941]
Ch(b)	156740390	A7NGB4	cell envelope-related transcriptional attenuator [Roseiflexus castenholzii DSM 13941]
Ch(b)	159901362	A9B318	cell envelope-related transcriptional attenuator [Herpetosiphon aurantiacus ATCC 23779]
Ch(b)	163847114	A9WAY8	transcription attenuator LytR [Chloroflexus aurantiacus J-10-fl]
Ch(b)	163846075	A9WE70	transcription attenuator LytR [Chloroflexus aurantiacus J-10-fl]
Cy	124022685	A2C8B7	LytR-membrane bound transcriptional regulator [Prochlorococcus marinus str. MIT 9303]
Cy	87303403	A3Z1L1	possible LytR-membrane bound transcriptional regulator [Synechococcus sp. WH 5701]
Cy	87124767	A3Z7W6	possible LytR-membrane bound transcriptional regulator [Synechococcus sp. RS9917]
Cy	88808928	A4CVK7	possible LytR-membrane bound transcriptional regulator [Synechococcus sp. WH 7805]
Cy	148239887	A5GM12	LytR-membrane bound transcriptional regulator [Synechococcus sp. WH 7803]
Cy	116073060	Q05XV3	possible LytR-membrane bound transcriptional regulator [Synechococcus sp. RS9916]
Cy	116072482	Q05ZP0	Cell envelope-related transcriptional attenuator [Synechococcus sp. BL107]
Cy	113953919	Q0IBE7	LytR-membrane bound transcriptional regulator [Synechococcus sp. CC9311]
Cy	78213137	Q3AJ71	cell envelope-related function transcriptional attenuator [Synechococcus sp. CC9605]
Cy	78184946	Q3AVD0	cell envelope-like transcriptional attenuator [Synechococcus sp. CC9902]
Cy	33865498	Q7U7L7	LytR-membrane bound transcriptional regulator [Synechococcus sp. WH 8102]
Cy	33863343	Q7V6S4	LytR-membrane bound transcriptional regulator [Prochlorococcus marinus str. MIT 9313]
D	196236049	N/A	cell envelope-related transcriptional attenuator [Thermus aquaticus Y51MC23]
D	55981747	Q5SHF2	LytR/CspA/Psr family protein [Thermus thermophilus HB8]
D	46199721	Q72HR7	membrane-bound protein lytR [Thermus thermophilus HB27]
D	15807563	Q9RRB3	LytR/CspA/Psr family protein [Deinococcus radiodurans R1]
D	94984240	Q1J249	cell envelope-related transcriptional attenuator [Deinococcus geothermalis DSM 11300]
F1(a)	139473608	A2RE15	cell envelope-related function transcriptional attenuator [Streptococcus pyogenes str. Manfredo]
F1(a)	125623588	A2RJ86	cell envelope-related transcriptional attenuator [Lactococcus lactis subsp. cremoris MG1363]
F1(a)	125718272	A3CNV0	transcriptional attenuator LytR [Streptococcus sanguinis SK36]
F1(a)	146318256	A4VTX9	transcriptional regulator [Streptococcus suis 05ZYH33]
F1(a)	148985680	A5LET8	Psr protein [Streptococcus pneumoniae SP3-BS71]
F1(a)	149002748	A5M7X5	Psr protein [Streptococcus pneumoniae SP14-BS69]
F1(a)	149011602	A5MMJ9	Psr protein [Streptococcus pneumoniae SP19-BS75]
F1(a)	149011603	A5MMK0	adaptor protein [Streptococcus pneumoniae SP19-BS75]
F1(a)	149019321	A5MSY4	adaptor protein [Streptococcus pneumoniae SP23-BS72]
F1(a)	157150592	A8AXY6	transcription regulator yrfE [Streptococcus gordonii str. Challis substr. CH1]
F1(a)	168484546	B1S3H8	transcriptional regulator [Streptococcus pneumoniae CDC1873-00]
F1(a)	171779970	B1SGE0	hypothetical protein STRINF_01757 [Streptococcus infantarius subsp. infantarius ATCC BAA-102]
F1(a)	168487366	B2DKE2	transcriptional regulator, LytR family [Streptococcus pneumoniae CDC1087-00]
F1(a)	168489532	B2DPM8	transcriptional regulator, LytR family [Streptococcus pneumoniae SP195]
F1(a)	168491270	B2DTS2	transcriptional regulator, LytR family [Streptococcus pneumoniae CDC0288-04]
F1(a)	168493270	B2DYB1	transcriptional regulator, LytR family [Streptococcus pneumoniae CDC3059-06]
F1(a)	55820727	N/A	negative transcriptional regualtor-PBP synthesis, truncated [Streptococcus thermophilus LMG 18311]
F1(a)	55822619	N/A	negative transcriptional regualtor-PBP synthesis, truncated [Streptococcus thermophilus CNRZ1066]
F1(a)	56808454	N/A	COG1316: Transcriptional regulator [Streptococcus pyogenes M49 591]
F1(a)	195977834	N/A	Putative PBP 5 synthesis repressor [Streptococcus equi subsp. zooepidemicus str. MGCS10565]
F1(a)	116512552	Q02XH6	transcriptional regulator [Lactococcus lactis subsp. cremoris SK11]
F1(a)	116627533	Q03LG6	transcriptional regulator [Streptococcus thermophilus LMD-9]
F1(a)	94994594	Q1J635	Transcriptional regulator, LytR family [Streptococcus pyogenes MGAS10750]
F1(a)	94992658	Q1JB45	LytR family transcriptional regulator [Streptococcus pyogenes MGAS2096]
F1(a)	94990665	Q1JGC3	LytR family transcriptional regulator [Streptococcus pyogenes MGAS10270]
F1(a)	94988773	Q1JL89	LytR family transcriptional regulator [Streptococcus pyogenes MGAS9429]
F1(a)	81096476	Q302G1	Cell envelope-related transcriptional attenuator [Streptococcus suis 89/1591]
F1(a)	77406136	Q3D1D2	psr protein [Streptococcus agalactiae H36B]
F1(a)	77414287	Q3DK37	psr protein [Streptococcus agalactiae 515]
F1(a)	77413835	Q3DLC3	psr protein [Streptococcus agalactiae 515]
F1(a)	71903756	Q48SV6	LytR family transcriptional regulator [Streptococcus pyogenes MGAS6180]
F1(a)	28895747	Q878W3	putative PBP 5 synthesis repressor [Streptococcus pyogenes SSI-1]
F1(a)	24379245	Q8DUV5	putative transcriptional regulator [Streptococcus mutans UA159]
F1(a)	22536805	Q8E0T8	psr protein [Streptococcus agalactiae 2603V/R]
F1(a)	21910561	Q8K721	putative transcriptional repressor [Streptococcus pyogenes MGAS315]
F1(a)	19746323	Q8P0H3	putative PBP 5 synthesis repressor [Streptococcus pyogenes MGAS8232]
F1(a)	15901222	Q97Q62	psr protein [Streptococcus pneumoniae TIGR4]
F1(a)	15675283	Q99Z85	putative PBP 5 synthesis repressor [Streptococcus pyogenes M1 GAS]
F1(a)	15673684	Q9CEY2	transcription regulator [Lactococcus lactis subsp. lactis Il1403]
F1(a)	116871855	A0AFS1	transcriptional regulator, putative [Listeria welshimeri serovar 6b str. SLCC5334]
F1(a)	153195090	A3G759	hypothetical protein LMRG_00135 [Listeria monocytogenes 10403S]
F1(a)	126651123	A3I8E6	hypothetical protein BB14905_00635 [Bacillus sp. B14905]
F1(a)	126651798	A3IAB3	peptide methionine sulfoxide reductase regulator MsrR [Bacillus sp. B14905]
F1(a)	149179710	A6CHC7	hypothetical protein BSG1_01805 [Bacillus sp. SG-1]
F1(a)	149179894	A6CHW1	transcriptional regulator, putative [Bacillus sp. SG-1]
F1(a)	152974463	A7GLH7	cell envelope-related transcriptional attenuator [Bacillus cereus subsp. cytotoxis NVH 391-98]
F1(a)	163764195	A8VZ35	nitroreductase [Bacillus selenitireducens MLS10]
F1(a)	169828347	B1HMK9	regulatory protein [Lysinibacillus sphaericus C3-41]
F1(a)	169827675	B1HUZ2	hypothetical protein Bsph_2132 [Lysinibacillus sphaericus C3-41]
F1(a)	167052616	N/A	hypothetical protein LmonF_04866 [Listeria monocytogenes FSL F2-515]
F1(a)	167453151	N/A	transcriptional regulator, putative [Listeria monocytogenes FSL J2-064]
F1(a)	3319648	O86213	psrfm [Enterococcus hirae]
F1(a)	89097997	Q2B996	hypothetical protein B14911_20753 [Bacillus sp. NRRL B-14911]
F1(a)	89097836	Q2B9Q6	hypothetical protein B14911_22892 [Bacillus sp. NRRL B-14911]
F1(a)	89096737	Q2BCV0	peptide methionine sulfoxide reductase regulator MsrR [Bacillus sp. NRRL B-14911]
F1(a)	69244965	Q3Y212	Cell envelope-related transcriptional attenuator [Enterococcus faecium DO]
F1(a)	790435	Q47781	PSR [Enterococcus faecium]
F1(a)	1147744	Q47828	PBP 5 synthesis repressor [Enterococcus hirae]
F1(a)	886480	Q47848	psr [Enterococcus hirae]
F1(a)	73662699	Q49XG2	peptide methionine sulfoxide reductase regulator MsrR [Staphylococcus saprophyticus subsp. saprophyticus ATCC 15305]
F1(a)	47096466	Q4EQY9	transcriptional regulator, putative [Listeria monocytogenes str. 1/2a F6854]
F1(a)	70726548	Q4L669	peptide methionine sulfoxide reductase regulator MsrR [Staphylococcus haemolyticus JCSC1435]
F1(a)	52078957	Q65N94	cell envelope-like transcriptional attenuator [Bacillus licheniformis ATCC 14580]
F1(a)	46906697	Q723J8	transcriptional regulator, putative [Listeria monocytogenes str. 4b F2365]
F1(a)	29376132	Q834S0	transcriptional regulator, PSR protein [Enterococcus faecalis V583]
F1(a)	27467961	Q8CPB8	peptide methionine sulfoxide reductase regulator MsrR [Staphylococcus epidermidis ATCC 12228]
F1(a)	18478300	Q8VNL7	PBP5 synthesis repressor [Enterococcus hirae]
F1(a)	16802487	Q8Y9T0	hypothetical protein lmo0443 [Listeria monocytogenes EGD-e]
F1(a)	16799539	Q92EJ6	hypothetical protein lin0463 [Listeria innocua Clip11262]
F1(a)	15924352	Q931S1	peptide methionine sulfoxide reductase regulator [Staphylococcus aureus subsp. aureus Mu50]
F1(a)	13786077	Q933X4	AF362954_1 putative regulator PSR [Enterococcus faecium]
F1(a)	13877156	Q93T66	AF364092_1 putative regulator PSR [Enterococcus faecium]
F1(a)	15926942	Q99Q02	peptide methionine sulfoxide reductase regulator MsrR [Staphylococcus aureus subsp. aureus N315]
F1(a)	7160813	Q9K2N9	PSR protein [Enterococcus faecalis]
F1(a)	4633281	Q9X4R1	AF117609_2 putative pbp5 repressor PsR [Enterococcus faecium]
F1(b)	118444916	A0Q2K1	cell envelope-like transcriptional attenuator, putative [Clostridium novyi NT]
F1(b)	148380648	A5I5C4	LytR family transcriptional regulator [Clostridium botulinum A str. ATCC 3502]
F1(b)	153814629	A5KKU0	hypothetical protein RUMTOR_00844 [Ruminococcus torques ATCC 27756]
F1(b)	154483380	A5Z5V1	hypothetical protein EUBVEN_01083 [Eubacterium ventriosum ATCC 27560]
F1(b)	153813200	A5ZX64	hypothetical protein RUMOBE_03616 [Ruminococcus obeum ATCC 29174]
F1(b)	153854349	A6BH67	hypothetical protein DORLON_01643 [Dorea longicatena DSM 13814]
F1(b)	153854422	A6BHB9	hypothetical protein DORLON_01695 [Dorea longicatena DSM 13814]
F1(b)	153854424	A6BHC1	hypothetical protein DORLON_01697 [Dorea longicatena DSM 13814]
F1(b)	149277591	A6EBV3	Transcriptional regulator, LytR family protein [Pedobacter sp. BAL39]
F1(b)	154505971	A7B7E7	hypothetical protein RUMGNA_03513 [Ruminococcus gnavus ATCC 29149]
F1(b)	154505974	A7B7F0	hypothetical protein RUMGNA_03516 [Ruminococcus gnavus ATCC 29149]
F1(b)	153938489	A7GGS8	cell envelope-related function transcriptional attenuator [Clostridium botulinum F str. Langeland]
F1(b)	154249887	A7HMC2	cell envelope-related transcriptional attenuator [Fervidobacterium nodosum Rt17-B1]
F1(b)	160893017	A7VCD4	hypothetical protein CLOL250_00555 [Clostridium sp. L2-50]
F1(b)	160893342	A7VDA8	hypothetical protein CLOL250_00891 [Clostridium sp. L2-50]
F1(b)	160931414	A7VNX2	hypothetical protein CLOLEP_00248 [Clostridium leptum DSM 753]
F1(b)	160933555	A7VV04	hypothetical protein CLOLEP_02409 [Clostridium leptum DSM 753]
F1(b)	160933589	A7VV38	hypothetical protein CLOLEP_02443 [Clostridium leptum DSM 753]
F1(b)	160937765	A8RQ55	hypothetical protein CLOBOL_02658 [Clostridium bolteae ATCC BAA-613]
F1(b)	160938840	A8RTN5	hypothetical protein CLOBOL_03734 [Clostridium bolteae ATCC BAA-613]
F1(b)	160939981	A8RXF7	hypothetical protein CLOBOL_04871 [Clostridium bolteae ATCC BAA-613]
F1(b)	163815222	A8ST50	hypothetical protein COPEUT_01382 [Coprococcus eutactus ATCC 27759]
F1(b)	163815784	A8SV86	hypothetical protein COPEUT_01964 [Coprococcus eutactus ATCC 27759]
F1(b)	160881901	A9KKD9	cell envelope-related transcriptional attenuator [Clostridium phytofermentans ISDg]
F1(b)	160882010	A9KL90	cell envelope-related transcriptional attenuator [Clostridium phytofermentans ISDg]
F1(b)	160880689	A9KMG4	cell envelope-related transcriptional attenuator [Clostridium phytofermentans ISDg]
F1(b)	160880925	A9KNY4	cell envelope-related transcriptional attenuator [Clostridium phytofermentans ISDg]
F1(b)	160880926	A9KNY5	cell envelope-related transcriptional attenuator [Clostridium phytofermentans ISDg]
F1(b)	164688698	B0ACI0	hypothetical protein CLOBAR_02344 [Clostridium bartlettii DSM 16795]
F1(b)	166031245	B0G3V5	hypothetical protein DORFOR_00932 [Dorea formicigenerans ATCC 27755]
F1(b)	166031247	B0G3V7	hypothetical protein DORFOR_00934 [Dorea formicigenerans ATCC 27755]
F1(b)	167745470	B0M9J3	hypothetical protein ANACAC_00161 [Anaerostipes caccae DSM 14662]
F1(b)	167746705	B0MCX4	hypothetical protein ANACAC_01416 [Anaerostipes caccae DSM 14662]
F1(b)	167746706	B0MCX5	hypothetical protein ANACAC_01417 [Anaerostipes caccae DSM 14662]
F1(b)	167757824	B0N9P3	hypothetical protein CLOSCI_00155 [Clostridium scindens ATCC 35704]
F1(b)	167757827	B0N9P6	hypothetical protein CLOSCI_00158 [Clostridium scindens ATCC 35704]
F1(b)	167766554	B0NZQ3	hypothetical protein CLOSS21_01060 [Clostridium sp. SS2/1]
F1(b)	167766950	B0P0X8	hypothetical protein CLOSS21_01467 [Clostridium sp. SS2/1]
F1(b)	167768509	B0P3Y3	hypothetical protein CLOSS21_03068 [Clostridium sp. SS2/1]
F1(b)	168188097	B1BE91	putative cell envelope-related transcriptional attenuator [Clostridium botulinum C str. Eklund]
F1(b)	169342952	B1BGV1	transcriptional regulator, LytR family [Clostridium perfringens C str. JGS1495]
F1(b)	169343551	B1BIU9	cell envelope-related transcriptional attenuator domain protein [Clostridium perfringens C str. JGS1495]
F1(b)	168204902	B1BQ12	cell envelope-related transcriptional attenuator domain protein [Clostridium perfringens E str. JGS1987]
F1(b)	168206746	B1BUV7	transcriptional regulator, LytR family [Clostridium perfringens E str. JGS1987]
F1(b)	169335537	B1C977	hypothetical protein ANASTE_01952 [Anaerofustis stercorihominis DSM 17244]
F1(b)	170756949	B1IK27	cell envelope-related function transcriptional attenuator [Clostridium botulinum B1 str. Okra]
F1(b)	170759485	B1KYA8	cell envelope-related function transcriptional attenuator [Clostridium botulinum A3 str. Loch Maree]
F1(b)	168180886	B1QEW5	cell envelope-related transcriptional attenuator domain protein [Clostridium botulinum NCTC 2916]
F1(b)	168183242	B1QLB1	cell envelope-related transcriptional attenuator domain protein [Clostridium botulinum Bf]
F1(b)	182420381	B1R2V7	transcriptional regulator, LytR family [Clostridium butyricum 5521]
F1(b)	168208615	B1R2Y5	cell envelope-related transcriptional attenuator domain protein [Clostridium perfringens B str. ATCC 3626]
F1(b)	168211955	B1RBV1	putative transcriptional regulator [Clostridium perfringens B str. ATCC 3626]
F1(b)	168214165	B1RHN1	cell envelope-related transcriptional attenuator domain protein [Clostridium perfringens CPE str. F4969]
F1(b)	168214863	B1RJI9	putative transcriptional regulator [Clostridium perfringens CPE str. F4969]
F1(b)	168215540	B1RL55	cell envelope-related transcriptional attenuator domain protein [Clostridium perfringens NCTC 8239]
F1(b)	182624383	B1V012	cell envelope-related transcriptional attenuator domain protein [Clostridium perfringens D str. JGS1721]
F1(b)	182626834	B1V6Y2	putative transcriptional regulator [Clostridium perfringens D str. JGS1721]
F1(b)	145953244	N/A	hypothetical protein CdifQ_04003224 [Clostridium difficile QCD-32g58]
F1(b)	145953245	N/A	hypothetical protein CdifQ_04003225 [Clostridium difficile QCD-32g58]
F1(b)	168713517	N/A	putative penicillin-binding protein repressor [Clostridium difficile QCD-63q42]
F1(b)	168726517	N/A	putative penicillin-binding protein repressor [Clostridium difficile QCD-76w55]
F1(b)	187778716	N/A	hypothetical protein CLOSPO_02311 [Clostridium sporogenes ATCC 15579]
F1(b)	196165834	N/A	putative penicillin-binding protein repressor [Clostridium difficile QCD-23m63]
F1(b)	196165835	N/A	putative penicillin-binding protein repressor [Clostridium difficile QCD-23m63]
F1(b)	110803230	Q0SRR6	cell envelope-related function transcriptional attenuator [Clostridium perfringens SM101]
F1(b)	110803395	Q0SVC5	cell envelope-related function transcriptional attenuator [Clostridium perfringens SM101]
F1(b)	110801829	Q0SW99	cell envelope-related function transcriptional attenuator [Clostridium perfringens SM101]
F1(b)	110799661	Q0TP46	cell envelope-related function transcriptional attenuator [Clostridium perfringens ATCC 13124]
F1(b)	110799466	Q0TTH5	putative transcriptional regulator [Clostridium perfringens ATCC 13124]
F1(b)	110800801	Q0TUF0	putative transcriptional regulator [Clostridium perfringens ATCC 13124]
F1(b)	126700381	Q183K0	putative penicillin-binding protein repressor [Clostridium difficile 630]
F1(b)	126700382	Q183K3	putative penicillin-binding protein repressor [Clostridium difficile 630]
F1(b)	18310896	Q8XJ47	PBP 5 synthesis repressor [Clostridium perfringens str. 13]
F1(b)	18309613	Q8XMQ7	PBP5 synthesis regulator protein [Clostridium perfringens str. 13]
F1(b)	18309266	Q8XNP8	transcriptional regulator [Clostridium perfringens str. 13]
F1(b)	15896314	Q97EP5	LytR family transcriptional regulator [Clostridium acetobutylicum ATCC 824]
F1(b)	15896297	Q97ER2	LytR family transcriptional regulator [Clostridium acetobutylicum ATCC 824]
F2	116872428	A0AHE6	LytR family transcriptional regulator [Listeria welshimeri serovar 6b str. SLCC5334]
F2	116873882	A0ALK2	transcriptional regulator; putative [Listeria welshimeri serovar 6b str. SLCC5334]
F2	118587519	A0NL41	transcriptional regulator, LytR family [Oenococcus oeni ATCC BAA-1163]
F2	118476290	A0R9P1	LytR family transcriptional regulator [Bacillus thuringiensis str. Al Hakam]
F2	118476448	A0RA49	LytR family transcriptional regulator [Bacillus thuringiensis str. Al Hakam]
F2	118478831	A0RGY2	transcriptional regulator LytR, attenuator for lytABC and lytR expression [Bacillus thuringiensis str. Al Hakam]
F2	118480234	A0RKY5	LytR family transcriptional regulator [Bacillus thuringiensis str. Al Hakam]
F2	118480307	A0RL58	membrane-bound transcriptional regulator LytR [Bacillus thuringiensis str. Al Hakam]
F2	120400325	A1YV98	eps transcriptional regulator [Lactobacillus johnsonii]
F2	120400372	A1YVE3	eps transcriptional regulator [Lactobacillus johnsonii]
F2	126540397	A2RH66	YvhJ protein [Bacillus megaterium]
F2	125623328	A2RIH0	transcription regulator [Lactococcus lactis subsp. cremoris MG1363]
F2	124523231	A2UAQ2	cell envelope-related transcriptional attenuator [Bacillus coagulans 36D1]
F2	124523808	A2UBH4	cell envelope-related transcriptional attenuator [Bacillus coagulans 36D1]
F2	125718701	A3CQ29	transcriptional attenuator LytR [Streptococcus sanguinis SK36]
F2	126650364	A3I6A5	hypothetical protein BB14905_18460 [Bacillus sp. B14905]
F2	126652286	A3IBM5	membrane-bound transcriptional regulator LytR [Bacillus sp. B14905]
F2	126652490	A3IC75	transcriptional regulator [Bacillus sp. B14905]
F2	153168624	A4DH87	hypothetical protein LMHG_01567 [Listeria monocytogenes FSL N1-017]
F2	138896715	A4ISW9	transcriptional regulator [Geobacillus thermodenitrificans NG80-2]
F2	138896897	A4ITF1	membrane-bound transcriptional regulator LytR [Geobacillus thermodenitrificans NG80-2]
F2	146319512	A4VXI5	transcriptional regulator [Streptococcus suis 05ZYH33]
F2	111610199	A4ZGZ6	exopolysaccharide biosynthesis protein [Lactobacillus helveticus CNRZ32]
F2	148268747	A5IV91	cell envelope-related transcriptional attenuator [Staphylococcus aureus subsp. aureus JH9]
F2	148985527	A5LEH0	transcriptional regulator, putative [Streptococcus pneumoniae SP3-BS71]
F2	148993192	A5LTV9	nucleoside diphosphate kinase [Streptococcus pneumoniae SP9-BS68]
F2	149007424	A5MHL8	transcriptional regulator, putative [Streptococcus pneumoniae SP18-BS74]
F2	148544282	A5VKE1	cell envelope-related transcriptional attenuator [Lactobacillus reuteri F275]
F2	148544569	A5VL78	cell envelope-related transcriptional attenuator [Lactobacillus reuteri F275]
F2	149182099	A6CP45	attenuator role for lytABC and lytR expression [Bacillus sp. SG-1]
F2	150388856	A6TM28	cell envelope-related transcriptional attenuator [Alkaliphilus metalliredigens QYMF]
F2	152974354	A7GL68	cell envelope-related transcriptional attenuator [Bacillus cereus subsp. cytotoxis NVH 391-98]
F2	152974473	A7GLI7	cell envelope-related transcriptional attenuator [Bacillus cereus subsp. cytotoxis NVH 391-98]
F2	152974619	A7GLY3	cell envelope-related transcriptional attenuator [Bacillus cereus subsp. cytotoxis NVH 391-98]
F2	152975292	A7GNV6	cell envelope-related transcriptional attenuator [Bacillus cereus subsp. cytotoxis NVH 391-98]
F2	152977407	A7GUX1	cell envelope-related transcriptional attenuator [Bacillus cereus subsp. cytotoxis NVH 391-98]
F2	152977464	A7GV28	membrane-bound transcriptional regulator LytR [Bacillus cereus subsp. cytotoxis NVH 391-98]
F2	94958249	A7IY63	putative transcriptional regulator [Staphylococcus xylosus]
F2	154687667	A7Z9C1	YvhJ [Bacillus amyloliquefaciens FZB42]
F2	154687680	A7Z9D4	membrane-bound transcriptional regulator LytR [Bacillus amyloliquefaciens FZB42]
F2	154687697	A7Z9F1	YwtF [Bacillus amyloliquefaciens FZB42]
F2	157151583	A8AVP1	putative transcriptional regulator LytR [Streptococcus gordonii str. Challis substr. CH1]
F2	157691770	A8FBQ5	LytR family transcriptional regulator [Bacillus pumilus SAFR-032]
F2	157693953	A8FHY8	transcriptional attenuator [Bacillus pumilus SAFR-032]
F2	157693968	A8FI03	membrane-bound transcriptional regulator LytR [Bacillus pumilus SAFR-032]
F2	157694004	A8FI39	LytR family transcriptional regulator [Bacillus pumilus SAFR-032]
F2	158320775	A8MHK4	cell envelope-related transcriptional attenuator [Alkaliphilus oremlandii OhILAs]
F2	160946594	A8SK19	hypothetical protein PEPMIC_00552 [Peptostreptococcus micros ATCC 33270]
F2	163789847	A8U6P0	hypothetical protein CAT7_06428 [Carnobacterium sp. AT7]
F2	163790725	A8U9F8	transcriptional regulator [Carnobacterium sp. AT7]
F2	163762416	A8VSX2	4Fe-4S ferredoxin, iron-sulfur binding domain protein [Bacillus selenitireducens MLS10]
F2	163764686	A8W170	transposase, IS4 family protein [Bacillus selenitireducens MLS10]
F2	161506786	A8YX26	transcriptional regulator [Lactobacillus helveticus DPC 4571]
F2	161508008	A8YX91	exopolysaccharide biosynthesis protein [Lactobacillus helveticus DPC 4571]
F2	161508022	A8YXA7	transcription regulator [Lactobacillus helveticus DPC 4571]
F2	161702113	A9QS97	transcriptional regulator [Lactococcus lactis subsp. lactis]
F2	168069515	A9U6J3	predicted protein [Physcomitrella patens subsp. patens]
F2	163938700	A9VFR0	cell envelope-related transcriptional attenuator [Bacillus weihenstephanensis KBAB4]
F2	163941193	A9VNT4	cell envelope-related transcriptional attenuator [Bacillus weihenstephanensis KBAB4]
F2	163939815	A9VQT6	cell envelope-related transcriptional attenuator [Bacillus weihenstephanensis KBAB4]
F2	163942882	A9VR42	cell envelope-related transcriptional attenuator [Bacillus weihenstephanensis KBAB4]
F2	163942948	A9VRA8	membrane-bound transcriptional regulator LytR [Bacillus weihenstephanensis KBAB4]
F2	163938529	A9VTT9	cell envelope-related transcriptional attenuator [Bacillus weihenstephanensis KBAB4]
F2	169184831	B1D5Q5	cell envelope-related transcriptional attenuator [Paenibacillus sp. JDR-2]
F2	169826722	B1HN33	hypothetical protein Bsph_1140 [Lysinibacillus sphaericus C3-41]
F2	169828761	B1HQQ2	membrane-bound protein [Lysinibacillus sphaericus C3-41]
F2	170016560	B1MWY3	transcriptional regulator [Leuconostoc citreum KM20]
F2	170016593	B1MX16	transcriptional regulator [Leuconostoc citreum KM20]
F2	170017117	B1MYJ0	transcriptional regulator [Leuconostoc citreum KM20]
F2	170017522	B1MZP5	transcriptional regulator [Leuconostoc citreum KM20]
F2	171778081	B1SC06	hypothetical protein STRINF_00173 [Streptococcus infantarius subsp. infantarius ATCC BAA-102]
F2	171323867	B1SNX4	cell envelope-related transcriptional attenuator [Geobacillus sp. WCH70]
F2	171324629	B1SR31	cell envelope-related transcriptional attenuator [Geobacillus sp. WCH70]
F2	172056518	B1YJ31	cell envelope-related transcriptional attenuator [Exiguobacterium sibiricum 255-15]
F2	172056599	B1YJL2	cell envelope-related transcriptional attenuator [Exiguobacterium sibiricum 255-15]
F2	172056850	B1YL61	cell envelope-related transcriptional attenuator [Exiguobacterium sibiricum 255-15]
F2	172058478	B1YLL6	cell envelope-related transcriptional attenuator [Exiguobacterium sibiricum 255-15]
F2	172058569	B1YM54	cell envelope-related transcriptional attenuator [Exiguobacterium sibiricum 255-15]
F2	172058645	B1YMM8	cell envelope-related transcriptional attenuator [Exiguobacterium sibiricum 255-15]
F2	168492082	B2DVL5	regulator of lytrabc operon [Streptococcus pneumoniae CDC0288-04]
F2	184155920	B2GDP8	transcriptional regulator [Lactobacillus fermentum IFO 3956]
F2	184154560	B2GF31	hypothetical protein LAF_0084 [Lactobacillus fermentum IFO 3956]
F2	187603867	B2Q8K6	cell envelope-related transcriptional attenuator [Exiguobacterium sp. AT1b]
F2	187604842	B2QBL0	cell envelope-related transcriptional attenuator [Exiguobacterium sp. AT1b]
F2	187604898	B2QBR6	cell envelope-related transcriptional attenuator [Exiguobacterium sp. AT1b]
F2	187605279	B2QCU2	cell envelope-related transcriptional attenuator [Exiguobacterium sp. AT1b]
F2	56808199	N/A	COG1316: Transcriptional regulator [Streptococcus pyogenes M49 591]
F2	65317169	N/A	COG1316: Transcriptional regulator [Bacillus anthracis str. A2012]
F2	65317234	N/A	COG1316: Transcriptional regulator [Bacillus anthracis str. A2012]
F2	65318028	N/A	COG1316: Transcriptional regulator [Bacillus anthracis str. A2012]
F2	65318205	N/A	COG1316: Transcriptional regulator [Bacillus anthracis str. A2012]
F2	65319285	N/A	COG1316: Transcriptional regulator [Bacillus anthracis str. A2012]
F2	65320867	N/A	COG1316: Transcriptional regulator [Bacillus anthracis str. A2012]
F2	166983102	N/A	Transcriptional regulator, LytR family protein [Bacillus cereus AH187]
F2	166983601	N/A	transcriptional regulator, LytR family protein [Bacillus cereus AH187]
F2	166983703	N/A	transcription antiterminator, LytR family protein [Bacillus cereus AH187]
F2	166983971	N/A	transcription antiterminator, LytR family protein [Bacillus cereus AH187]
F2	166984668	N/A	cell envelope-related transcriptional attenuator [Bacillus cereus AH187]
F2	166994234	N/A	transcription antiterminator, LytR family protein [Bacillus cereus AH820]
F2	166996543	N/A	membrane-bound transcriptional regulator LytR [Bacillus cereus AH820]
F2	166996616	N/A	transcriptional regulator, LytR family protein [Bacillus cereus AH820]
F2	167053143	N/A	transcriptional regulator, putative [Listeria monocytogenes FSL F2-515]
F2	167214173	N/A	transcriptional regulator, putative [Listeria monocytogenes FSL R2-503]
F2	167344627	N/A	hypothetical protein LmonocyFSL_19004 [Listeria monocytogenes FSL J1-208]
F2	167404064	N/A	hypothetical protein LmonocytFSL_07873 [Listeria monocytogenes FSL J2-003]
F2	167405348	N/A	hypothetical protein LmonocytFSL_20871 [Listeria monocytogenes FSL J2-003]
F2	167454985	N/A	hypothetical protein LmonocytoFSL_17334 [Listeria monocytogenes FSL J2-064]
F2	167461188	N/A	cell envelope-related transcriptional attenuator [Paenibacillus larvae subsp. larvae BRL-230010]
F2	167935464	N/A	Transcriptional regulator, LytR family protein [Bacillus cereus AH1134]
F2	167936294	N/A	Transcriptional regulator, LytR family protein [Bacillus cereus AH1134]
F2	167937927	N/A	Transcriptional regulator, LytR family protein [Bacillus cereus AH1134]
F2	167938208	N/A	Transcriptional regulator, LytR family protein [Bacillus cereus AH1134]
F2	167938729	N/A	membrane-bound transcriptional regulator LytR [Bacillus cereus AH1134]
F2	167940476	N/A	Transcriptional regulator, LytR family protein [Bacillus cereus AH1134]
F2	168135414	N/A	Transcriptional regulator, LytR family protein [Bacillus cereus B4264]
F2	168136056	N/A	membrane-bound transcriptional regulator LytR [Bacillus cereus B4264]
F2	168136122	N/A	Transcriptional regulator, LytR family protein [Bacillus cereus B4264]
F2	168136236	N/A	Transcriptional regulator, LytR family protein [Bacillus cereus B4264]
F2	168138101	N/A	Transcriptional regulator, LytR family protein [Bacillus cereus B4264]
F2	168138409	N/A	Transcriptional regulator, LytR family protein [Bacillus cereus B4264]
F2	168141286	N/A	Transcriptional regulator, LytR family protein [Bacillus cereus G9842]
F2	168141744	N/A	Transcriptional regulator, LytR family protein [Bacillus cereus G9842]
F2	168142249	N/A	Transcriptional regulator, LytR family protein [Bacillus cereus G9842]
F2	168142552	N/A	Transcriptional regulator, LytR family protein [Bacillus cereus G9842]
F2	168142882	N/A	membrane-bound transcriptional regulator LytR [Bacillus cereus G9842]
F2	168142955	N/A	Transcriptional regulator, LytR family protein [Bacillus cereus G9842]
F2	168159464	N/A	transcriptional regulator, LytR family protein [Bacillus cereus H3081.97]
F2	168160683	N/A	transcription antiterminator, LytR family protein [Bacillus cereus H3081.97]
F2	168162362	N/A	membrane-bound transcriptional regulator LytR [Bacillus cereus H3081.97]
F2	168163037	N/A	transcription antiterminator, LytR family protein [Bacillus cereus H3081.97]
F2	168266751	N/A	hypothetical protein LmonFSL_15800 [Listeria monocytogenes FSL J2-071]
F2	191638973	N/A	Wzr [Lactobacillus casei]
F2	191639181	N/A	Transcriptional regulator [Lactobacillus casei]
F2	192809466	N/A	cell envelope-related function transcriptional attenuator, LytR/CpsA family [Geobacillus sp. Y412MC10]
F2	192811387	N/A	cell envelope-related function transcriptional attenuator, LytR/CpsA family [Geobacillus sp. Y412MC10]
F2	194015078	N/A	LytR family transcriptional regulator [Bacillus pumilus ATCC 7061]
F2	194015290	N/A	membrane-bound protein LytR [Bacillus pumilus ATCC 7061]
F2	194015350	N/A	LytR family transcriptional regulator [Bacillus pumilus ATCC 7061]
F2	194015664	N/A	YvhJ [Bacillus pumilus ATCC 7061]
F2	194466295	N/A	cell envelope-related transcriptional attenuator [Lactobacillus reuteri 100-23]
F2	194466813	N/A	cell envelope-related transcriptional attenuator [Lactobacillus reuteri 100-23]
F2	195977570	N/A	transcriptional regulator LytR family [Streptococcus equi subsp. zooepidemicus str. MGCS10565]
F2	196034076	N/A	transcription antiterminator, LytR family [Bacillus cereus W]
F2	196036308	N/A	membrane-bound protein LytR [Bacillus cereus W]
F2	196036603	N/A	transcription antiterminator, LytR family [Bacillus cereus W]
F2	196037586	N/A	transcription antiterminator, LytR family [Bacillus cereus NVH0597-99]
F2	196039396	N/A	transcription antiterminator, LytR family [Bacillus cereus NVH0597-99]
F2	196039417	N/A	transcription antiterminator LytR [Bacillus cereus NVH0597-99]
F2	196044615	N/A	transcription antiterminator, LytR family [Bacillus cereus 03BB108]
F2	196045709	N/A	transcription antiterminator, LytR family [Bacillus cereus 03BB108]
F2	196045720	N/A	transcription antiterminator LytR [Bacillus cereus 03BB108]
F2	196046754	N/A	transcription antiterminator, LytR family [Bacillus cereus 03BB108]
F2	196249417	N/A	cell envelope-related transcriptional attenuator [Geobacillus sp. G11MC16]
F2	196249714	N/A	cell envelope-related transcriptional attenuator [Geobacillus sp. G11MC16]
F2	2267239	O33632	ORF1 [Staphylococcus epidermidis]
F2	725451	P52078	ORF1 [Staphylococcus aureus]
F2	16080605	P96499	hypothetical protein BSU35520 [Bacillus subtilis subsp. subtilis str. 168]
F2	16080618	Q02115	membrane-bound transcriptional regulator LytR [Bacillus subtilis subsp. subtilis str. 168]
F2	116511296	Q031N2	transcription regulator [Lactococcus lactis subsp. cremoris SK11]
F2	116495694	Q035Y6	transcriptional regulator [Lactobacillus casei ATCC 334]
F2	116495513	Q036R7	transcriptional regulator [Lactobacillus casei ATCC 334]
F2	116493818	Q03CG2	transcriptional regulator [Lactobacillus casei ATCC 334]
F2	116493179	Q03EA0	transcriptional regulator [Pediococcus pentosaceus ATCC 25745]
F2	116492386	Q03GJ3	transcriptional regulator [Pediococcus pentosaceus ATCC 25745]
F2	116334709	Q03NL7	transcriptional regulator [Lactobacillus brevis ATCC 367]
F2	116334225	Q03Q01	transcriptional regulator [Lactobacillus brevis ATCC 367]
F2	116333217	Q03SV9	transcriptional regulator [Lactobacillus brevis ATCC 367]
F2	116618930	Q03V44	transcriptional regulator [Leuconostoc mesenteroides subsp. mesenteroides ATCC 8293]
F2	116618533	Q03W91	transcriptional regulator [Leuconostoc mesenteroides subsp. mesenteroides ATCC 8293]
F2	116618069	Q03XK5	transcriptional regulator [Leuconostoc mesenteroides subsp. mesenteroides ATCC 8293]
F2	116617458	Q03ZB6	transcriptional regulator [Leuconostoc mesenteroides subsp. mesenteroides ATCC 8293]
F2	116630269	Q040W9	transcriptional regulator [Lactobacillus gasseri ATCC 33323]
F2	116629792	Q042U6	transcriptional regulator [Lactobacillus gasseri ATCC 33323]
F2	116628852	Q046N6	transcriptional regulator [Lactobacillus gasseri ATCC 33323]
F2	116514811	Q047U3	transcriptional regulator [Lactobacillus delbrueckii subsp. bulgaricus ATCC BAA-365]
F2	116514795	Q047V9	transcriptional regulator [Lactobacillus delbrueckii subsp. bulgaricus ATCC BAA-365]
F2	116514758	Q047Z6	transcriptional regulator [Lactobacillus delbrueckii subsp. bulgaricus ATCC BAA-365]
F2	116513412	Q04CE2	transcriptional regulator [Lactobacillus delbrueckii subsp. bulgaricus ATCC BAA-365]
F2	116491697	Q04D96	transcriptional regulator [Oenococcus oeni PSU-1]
F2	116490515	Q04GM8	transcriptional regulator [Oenococcus oeni PSU-1]
F2	104774684	Q1G8C6	LytR family transcriptional regulator [Lactobacillus delbrueckii subsp. bulgaricus ATCC 11842]
F2	104774668	Q1G8E2	eps operon transcriptional regulator EpsIA [Lactobacillus delbrueckii subsp. bulgaricus ATCC 11842]
F2	104774631	Q1G8H9	eps operon transcriptional regulator EpsIIA [Lactobacillus delbrueckii subsp. bulgaricus ATCC 11842]
F2	104773425	Q1GBY5	LytR family transcriptional regulator [Lactobacillus delbrueckii subsp. bulgaricus ATCC 11842]
F2	94991050	Q1JFF3	LytR family transcriptional regulator [Streptococcus pyogenes MGAS10270]
F2	94989106	Q1JKG0	LytR family transcriptional regulator [Streptococcus pyogenes MGAS9429]
F2	90962522	Q1WRX4	LytR family transcriptional regulator [Lactobacillus salivarius UCC118]
F2	90962448	Q1WS48	LytR family transcriptional regulator [Lactobacillus salivarius UCC118]
F2	90961162	Q1WVC2	LytR family transcriptional regulator [Lactobacillus salivarius UCC118]
F2	89095958	Q2BF27	transcriptional regulator [Bacillus sp. NRRL B-14911]
F2	89095940	Q2BF45	membrane-bound transcriptional regulator LytR [Bacillus sp. NRRL B-14911]
F2	87160906	Q2FEI4	putative transcriptional regulator [Staphylococcus aureus subsp. aureus USA300]
F2	82750666	Q2YX19	hypothetical protein SAB0922c [Staphylococcus aureus RF122]
F2	82751903	Q2YYT0	transcriptional regulator [Staphylococcus aureus RF122]
F2	81176742	Q2ZYY9	Cell envelope-related transcriptional attenuator [Streptococcus suis 89/1591]
F2	81429126	Q38VG3	putative transcriptional regulator (involved in exocellular polysaccharide biosynthesis) [Lactobacillus sakei subsp. sakei 23K]
F2	81427901	Q38YY9	LytR family transcriptional regulator [Lactobacillus sakei subsp. sakei 23K]
F2	81427796	Q38Z94	LytR family transcriptional regulator [Lactobacillus sakei subsp. sakei 23K]
F2	77409542	Q3D6B4	protein of unknown function [Streptococcus agalactiae COH1]
F2	75763635	Q3EM64	Transcriptional regulator, LytR family [Bacillus thuringiensis serovar israelensis ATCC 35646]
F2	75762274	Q3EQH9	Transcriptional regulator, LytR family [Bacillus thuringiensis serovar israelensis ATCC 35646]
F2	75761889	Q3ERH4	Transcriptional regulator, LytR family [Bacillus thuringiensis serovar israelensis ATCC 35646]
F2	75760497	Q3EV54	Transcriptional regulator, LytR family [Bacillus thuringiensis serovar israelensis ATCC 35646]
F2	75759038	Q3EZ43	Transcriptional regulator, LytR family [Bacillus thuringiensis serovar israelensis ATCC 35646]
F2	69248256	Q3XXN0	Cell envelope-related transcriptional attenuator [Enterococcus faecium DO]
F2	69247290	Q3XYS8	Cell envelope-related transcriptional attenuator [Enterococcus faecium DO]
F2	73663047	Q49WH6	putative transcriptional regulator [Staphylococcus saprophyticus subsp. saprophyticus ATCC 15305]
F2	73661909	Q49ZN1	putative transcriptional regulator [Staphylococcus saprophyticus subsp. saprophyticus ATCC 15305]
F2	68160704	Q4JLQ2	lr0413 [Lactobacillus reuteri]
F2	70726909	Q4L558	hypothetical protein SH1908 [Staphylococcus haemolyticus JCSC1435]
F2	70725748	Q4L8G9	hypothetical protein SH0747 [Staphylococcus haemolyticus JCSC1435]
F2	70725401	Q4L9G6	hypothetical protein SH0400 [Staphylococcus haemolyticus JCSC1435]
F2	47570265	Q4MH21	transcriptional regulator [Bacillus cereus G9241]
F2	47569831	Q4MI62	transcriptional regulator, putative [Bacillus cereus G9241]
F2	47569370	Q4MJI3	transcriptional regulator [Bacillus cereus G9241]
F2	47567411	Q4MM26	cell-envelope associated acid phosphatase [Bacillus cereus G9241]
F2	47567184	Q4MQN6	transcriptional regulator [Bacillus cereus G9241]
F2	47565305	Q4MV39	transcriptional regulator, LytR family [Bacillus cereus G9241]
F2	47564718	Q4MWS4	transcriptional regulator, putative [Bacillus cereus G9241]
F2	62422022	Q562L1	putative transcriptional regulator [Lactobacillus reuteri]
F2	56684538	Q58YZ7	Wzr [Lactobacillus rhamnosus]
F2	56684521	Q58Z14	Wzr [Lactobacillus rhamnosus]
F2	56684498	Q58Z31	Wzr [Lactobacillus rhamnosus]
F2	56684478	Q58Z49	Wzr [Lactobacillus rhamnosus]
F2	58338019	Q5FIA1	transcriptional regulator [Lactobacillus acidophilus NCFM]
F2	58337995	Q5FIC5	exopolysaccharide biosynthesis protein [Lactobacillus acidophilus NCFM]
F2	58336530	Q5FMJ0	transcriptional regulator [Lactobacillus acidophilus NCFM]
F2	57652242	Q5HDP8	transcriptional regulator, putative [Staphylococcus aureus subsp. aureus COL]
F2	57650249	Q5HH28	hypothetical protein SACOL1065 [Staphylococcus aureus subsp. aureus COL]
F2	57867762	Q5HLT9	transcriptional regulator, putative [Staphylococcus epidermidis RP62A]
F2	57866526	Q5HQB5	transcriptional regulator, putative [Staphylococcus epidermidis RP62A]
F2	56421859	Q5KUM7	membrane-bound transcriptional regulator LytR [Geobacillus kaustophilus HTA426]
F2	56421688	Q5KV48	attenuator role for lytABC and lytR expression [Geobacillus kaustophilus HTA426]
F2	55822316	Q5M1C4	transcriptional regulator [Streptococcus thermophilus CNRZ1066]
F2	55820432	Q5M5W0	transcriptional regulator [Streptococcus thermophilus LMG 18311]
F2	56965581	Q5WBA6	LysR family transcriptional regulator [Bacillus clausii KSM-K16]
F2	56965575	Q5WBB2	attenuator role for lytABC and lytR expression [Bacillus clausii KSM-K16]
F2	56964860	Q5WDD0	LytR family transcriptional antiterminator [Bacillus clausii KSM-K16]
F2	50914814	Q5XAG0	LytR family transcriptional regulator [Streptococcus pyogenes MGAS10394]
F2	52140300	Q630Y6	membrane-bound transcriptional regulator LytR [Bacillus cereus E33L]
F2	52141948	Q637N6	transcriptional regulator LytR, attenuator for lytABC and lytR expression [Bacillus cereus E33L]
F2	52143447	Q63CI5	LytR family transcriptional regulator [Bacillus cereus E33L]
F2	52144542	Q63FM7	LytR family transcriptional regulator [Bacillus cereus E33L]
F2	52144706	Q63G40	LytR family transcriptional regulator [Bacillus cereus E33L]
F2	52082123	Q65E65	cell envelope-related transcriptional attenuator YwtF [Bacillus licheniformis ATCC 14580]
F2	52082101	Q65E87	membrane-bound transcriptional regulator LytR [Bacillus licheniformis ATCC 14580]
F2	52082086	Q65EA2	cell envelope-like transcriptional attenuator [Bacillus licheniformis ATCC 14580]
F2	52786191	Q65HY7	hypothetical protein BLi02450 [Bacillus licheniformis ATCC 14580]
F2	51893021	Q67N75	LytR family transcriptional regulator [Symbiobacterium thermophilum IAM 14863]
F2	49483220	Q6GI28	hypothetical protein SAR1029 [Staphylococcus aureus subsp. aureus MRSA252]
F2	49481246	Q6HB20	membrane-bound transcriptional regulator LytR [Bacillus thuringiensis serovar konkukian str. 97-27]
F2	49481154	Q6HB90	LytR family transcriptional regulator [Bacillus thuringiensis serovar konkukian str. 97-27]
F2	49478970	Q6HFK7	transcriptional regulator LytR, attenuator for lytABC and lytR expression [Bacillus thuringiensis serovar konkukian str. 97-27]
F2	49480193	Q6HNK8	LytR family transcriptional regulator [Bacillus thuringiensis serovar konkukian str. 97-27]
F2	49183597	Q6I3I1	LytR family transcription antiterminator [Bacillus anthracis str. Sterne]
F2	46908690	Q71WR0	transcriptional regulator, putative [Listeria monocytogenes str. 4b F2365]
F2	46907258	Q721E0	transcriptional regulator, putative [Listeria monocytogenes str. 4b F2365]
F2	42784428	Q72XJ3	membrane-bound transcriptional regulator LytR [Bacillus cereus ATCC 10987]
F2	42784351	Q72XR8	LytR family transcription antiterminator [Bacillus cereus ATCC 10987]
F2	42782655	Q733Q3	LytR family transcription antiterminator [Bacillus cereus ATCC 10987]
F2	42781124	Q739T2	LytR family transcription antiterminator [Bacillus cereus ATCC 10987]
F2	42779951	Q73D39	LytR family transcription antiterminator [Bacillus cereus ATCC 10987]
F2	42779751	Q73DN9	LytR family transcription antiterminator [Bacillus cereus ATCC 10987]
F2	42519743	Q74HQ1	hypothetical protein LJ0582 [Lactobacillus johnsonii NCC 533]
F2	42518947	Q74JT4	hypothetical protein LJ1021 [Lactobacillus johnsonii NCC 533]
F2	42518489	Q74L30	hypothetical protein LJ0396 [Lactobacillus johnsonii NCC 533]
F2	42518258	Q74LL2	hypothetical protein LJ0172 [Lactobacillus johnsonii NCC 533]
F2	37777822	Q7B6W0	EcfY [Bacillus thuringiensis serovar thuringiensis]
F2	16080637	Q7WY78	hypothetical protein YwtF (BSU35840) [Bacillus subtilis subsp. subtilis str. 168]
F2	30023297	Q815A2	membrane-bound transcriptional regulator LytR [Bacillus cereus ATCC 14579]
F2	30023233	Q815F9	LytR family transcriptional regulator [Bacillus cereus ATCC 14579]
F2	30021688	Q81AI1	LytR family transcriptional regulator [Bacillus cereus ATCC 14579]
F2	30020108	Q81EK1	LytR family transcriptional regulator [Bacillus cereus ATCC 14579]
F2	30018960	Q81HK5	LytR family transcriptional regulator [Bacillus cereus ATCC 14579]
F2	30018793	Q81I18	LytR family transcriptional regulator [Bacillus cereus ATCC 14579]
F2	30265289	Q81K33	membrane-bound transcriptional regulator LytR [Bacillus anthracis str. Ames]
F2	30262002	Q81RR7	LytR family transcription antiterminator [Bacillus anthracis str. Ames]
F2	30260927	Q81US7	LytR family transcription antiterminator [Bacillus anthracis str. Ames]
F2	30260760	Q81V94	LytR family transcription antiterminator [Bacillus anthracis str. Ames]
F2	30265223	Q81X17	LytR family transcription antiterminator [Bacillus anthracis str. Ames]
F2	30263536	Q81YA7	LytR family transcription antiterminator [Bacillus anthracis str. Ames]
F2	29377689	Q82Z33	cell-envelope associated acid phosphatase EF_3245 [Enterococcus faecalis V583]
F2	29377183	Q830R9	transcriptional regulator [Enterococcus faecalis V583]
F2	29375785	Q836A6	transcriptional regulator [Enterococcus faecalis V583]
F2	29375096	Q838I2	transcriptional regulator [Enterococcus faecalis V583]
F2	28378701	Q88VH9	transcription regulator [Lactobacillus plantarum WCFS1]
F2	28377812	Q88Y06	transcription regulator [Lactobacillus plantarum WCFS1]
F2	28377474	Q88YZ1	transcription regulator [Lactobacillus plantarum WCFS1]
F2	28377213	Q88ZM2	transcription regulator [Lactobacillus plantarum WCFS1]
F2	27468801	Q8CNB5	lyt divergon expression attenuator LytR [Staphylococcus epidermidis ATCC 12228]
F2	27467671	Q8CT33	hypothetical protein SE0753 [Staphylococcus epidermidis ATCC 12228]
F2	15903801	Q8DNG0	transcriptional regulator [Streptococcus pneumoniae R6]
F2	24378903	Q8DVR0	putative transcriptional regulator BrpA [Streptococcus mutans UA159]
F2	22536551	Q8E1I6	hypothetical protein SAG0368 [Streptococcus agalactiae 2603V/R]
F2	23100364	Q8EME0	transcriptional regulator [Oceanobacillus iheyensis HTE831]
F2	23099985	Q8ENF3	attenuator for lytABC and lytR expression [Oceanobacillus iheyensis HTE831]
F2	21911042	Q8K641	putative transcription regulator [Streptococcus pyogenes MGAS315]
F2	19746634	Q8NZU1	putative transcription regulator [Streptococcus pyogenes MGAS8232]
F2	16804556	Q8Y4D2	hypothetical protein lmo2518 [Listeria monocytogenes EGD-e]
F2	16803066	Q8Y889	hypothetical protein lmo1026 [Listeria monocytogenes EGD-e]
F2	16801723	Q927X5	hypothetical protein lin2662 [Listeria innocua Clip11262]
F2	16800094	Q92CZ6	hypothetical protein lin1025 [Listeria innocua Clip11262]
F2	15901766	Q97NS5	transcriptional regulator, putative [Streptococcus pneumoniae TIGR4]
F2	15927890	Q7A413	hypothetical protein SA2103 [Staphylococcus aureus subsp. aureus N315]
F2	15926642	Q7A6A3	hypothetical protein SA0908 [Staphylococcus aureus subsp. aureus N315]
F2	15675582	Q99YF1	putative transcription regulator [Streptococcus pyogenes M1 GAS]
F2	15672869	Q9CH52	transcription regulator [Lactococcus lactis subsp. lactis Il1403]
F2	15672417	Q9CIC9	transcription regulator [Lactococcus lactis subsp. lactis Il1403]
F2	12005998	Q9F0C7	AF267127_2 EpsA [Lactobacillus delbrueckii subsp. bulgaricus]
F2	15616232	Q9K6Q8	attenuator for lytABC and lytR expression [Bacillus halodurans C-125]
F2	15616209	Q9K6S9	transcriptional regulator [Bacillus halodurans C-125]
F3	121310064	A1ILX8	putative transcriptional regulator [Streptococcus oralis]
F3	125719007	A3CQY5	transcriptional attenuator LytR [Streptococcus sanguinis SK36]
F3	146318218	A4VTU1	Cps2A [Streptococcus suis 05ZYH33]
F3	146320414	A4W036	Cps2A [Streptococcus suis 98HAH33]
F3	146320415	A4W037	Cps2A [Streptococcus suis 98HAH33]
F3	153814651	A5KKW2	hypothetical protein RUMTOR_00866 [Ruminococcus torques ATCC 27756]
F3	148983754	A5L9S7	capsular polysaccharide biosynthesis protein Cps4A [Streptococcus pneumoniae SP3-BS71]
F3	148988103	A5LJR7	integral membrane regulatory protein Cps2A [Streptococcus pneumoniae SP6-BS73]
F3	148994846	A5LX36	integral membrane regulatory protein Cps2A [Streptococcus pneumoniae SP9-BS68]
F3	148996758	A5LYS7	integral membrane regulatory protein Cps2A [Streptococcus pneumoniae SP11-BS70]
F3	149001540	A5M4L4	integral membrane regulatory protein Cps2A [Streptococcus pneumoniae SP14-BS69]
F3	149006099	A5ME29	capsular polysaccharide biosynthesis protein Cps4A [Streptococcus pneumoniae SP18-BS74]
F3	149012090	A5MNQ0	integral membrane regulatory protein Cps2A [Streptococcus pneumoniae SP19-BS75]
F3	149018038	A5MSE8	integral membrane regulatory protein Cps2A [Streptococcus pneumoniae SP23-BS72]
F3	148340620	A5YTT6	Wzg [Streptococcus oralis]
F3	148340639	A5YTV4	Wzg [Streptococcus oralis]
F3	154482972	A5Z4P3	hypothetical protein EUBVEN_00670 [Eubacterium ventriosum ATCC 27560]
F3	154483844	A5Z765	hypothetical protein EUBVEN_01548 [Eubacterium ventriosum ATCC 27560]
F3	153810789	A5ZQA3	hypothetical protein RUMOBE_01173 [Ruminococcus obeum ATCC 29174]
F3	153854877	A6BIG9	hypothetical protein DORLON_02106 [Dorea longicatena DSM 13814]
F3	149929307	A6YIA5	Wzg [Streptococcus pneumoniae]
F3	154504899	A7B4C5	hypothetical protein RUMGNA_02409 [Ruminococcus gnavus ATCC 29149]
F3	157150716	A8AZR6	transcriptional regulator [Streptococcus gordonii str. Challis substr. CH1]
F3	160914440	A8R906	hypothetical protein EUBDOL_00444 [Eubacterium dolichum DSM 3991]
F3	160915635	A8RDZ5	hypothetical protein EUBDOL_01642 [Eubacterium dolichum DSM 3991]
F3	160915640	A8RE01	hypothetical protein EUBDOL_01647 [Eubacterium dolichum DSM 3991]
F3	160943887	A8SAJ1	hypothetical protein FAEPRAM212_01387 [Faecalibacterium prausnitzii M21/2]
F3	167755098	B0N1W7	hypothetical protein CLORAM_00602 [Clostridium ramosum DSM 1402]
F3	167755099	B0N1W8	hypothetical protein CLORAM_00603 [Clostridium ramosum DSM 1402]
F3	167757572	B0N8Z1	hypothetical protein CLORAM_03122 [Clostridium ramosum DSM 1402]
F3	169350518	B1C229	hypothetical protein CLOSPI_01286 [Clostridium spiroforme DSM 1552]
F3	169351715	B1C4P1	hypothetical protein CLOSPI_02496 [Clostridium spiroforme DSM 1552]
F3	169351603	B1C5F5	hypothetical protein CLOSPI_02383 [Clostridium spiroforme DSM 1552]
F3	169351604	B1C5F6	hypothetical protein CLOSPI_02384 [Clostridium spiroforme DSM 1552]
F3	168482582	B1RYT7	integral membrane regulatory protein Wzg [Streptococcus pneumoniae CDC1873-00]
F3	171779789	B1SG11	hypothetical protein STRINF_01626 [Streptococcus infantarius subsp. infantarius ATCC BAA-102]
F3	168486631	B2DIP7	integral membrane regulatory protein Wzg [Streptococcus pneumoniae CDC1087-00]
F3	168490739	B2DRW7	integral membrane regulatory protein Wzg [Streptococcus pneumoniae CDC0288-04]
F3	168494611	B2E1N5	integral membrane regulatory protein Wzg [Streptococcus pneumoniae CDC3059-06]
F3	182683316	B2ISR1	capsular polysaccharide biosynthesis protein Cps14A [Streptococcus pneumoniae CGSP14]
F3	111657992	N/A	hypothetical protein SpneT_02000818 [Streptococcus pneumoniae TIGR4]
F3	169835994	N/A	hypothetical protein cdivTM_02581 [candidate division TM7 single-cell isolate TM7a]
F3	194398206	N/A	integral membrane regulatory protein Wzg [Streptococcus pneumoniae G54]
F3	2198541	O07338	capsular polysaccharide synthesis protein [Streptococcus pneumoniae]
F3	2804769	O54597	putative regulatory protein [Streptococcus pneumoniae]
F3	2804747	O54639	putative regulatory protein [Streptococcus pneumoniae]
F3	3550627	O86885	cap33fA [Streptococcus pneumoniae]
F3	22773425	O87928	EpsA [Streptococcus thermophilus]
F3	1870155	P96473	unknown [Streptococcus pneumoniae]
F3	116627847	Q03KK2	transcriptional activator-exopolysaccharide biosynthesis [Streptococcus thermophilus LMD-9]
F3	90577056	Q1G5W5	CpsA [Streptococcus agalactiae]
F3	90577044	Q1G5Y3	CpsA [Streptococcus agalactiae]
F3	90577015	Q1G600	CpsA [Streptococcus agalactiae]
F3	90576968	Q1G618	CpsA [Streptococcus agalactiae]
F3	90655840	Q1WCR4	Eps7A [Streptococcus thermophilus]
F3	90655830	Q1WCS3	EpsA [Streptococcus thermophilus]
F3	90655813	Q1WCT8	EpsA [Streptococcus thermophilus]
F3	89513172	Q204H4	Cps2A [Streptococcus suis]
F3	62866776	Q2KM77	CpsA [Streptococcus iniae]
F3	77405921	Q3D1Z8	capsular polysaccharide biosynthesis protein cpsX [Streptococcus agalactiae H36B]
F3	77409604	Q3D661	capsular polysaccharide biosynthesis protein cpsA [Streptococcus agalactiae COH1]
F3	77412241	Q3DCQ5	capsular polysaccharide biosynthesis protein cpsX [Streptococcus agalactiae CJB111]
F3	76787356	Q3K0S7	regulatory protein CpsX [Streptococcus agalactiae A909]
F3	68644618	Q4JYH8	integral membrane regulatory protein Wzg [Streptococcus pneumoniae]
F3	68644594	Q4JYJ4	integral membrane regulatory protein Wzg [Streptococcus pneumoniae]
F3	68644570	Q4JYL1	integral membrane regulatory protein Wzg [Streptococcus pneumoniae]
F3	68642892	Q4JYN0	integral membrane regulatory protein Wzg [Streptococcus pneumoniae]
F3	68644512	Q4JYP2	integral membrane regulatory protein Wzg [Streptococcus pneumoniae]
F3	68644485	Q4JYS2	integral membrane regulatory protein Wzg [Streptococcus pneumoniae]
F3	68644456	Q4JYU2	integral membrane regulatory protein Wzg [Streptococcus pneumoniae]
F3	68644205	Q4JYW1	integral membrane regulatory protein Wzg [Streptococcus pneumoniae]
F3	68644400	Q4JYY2	integral membrane regulatory protein Wzg [Streptococcus pneumoniae]
F3	68644346	Q4JZ21	integral membrane regulatory protein Wzg [Streptococcus pneumoniae]
F3	68644322	Q4JZ38	integral membrane regulatory protein Wzg [Streptococcus pneumoniae]
F3	68644299	Q4JZ54	integral membrane regulatory protein Wzg [Streptococcus pneumoniae]
F3	68644276	Q4JZ71	integral membrane regulatory protein Wzg [Streptococcus pneumoniae]
F3	68644252	Q4JZ87	integral membrane regulatory protein Wzg [Streptococcus pneumoniae]
F3	68644230	Q4JZA2	integral membrane regulatory protein Wzg [Streptococcus pneumoniae]
F3	68644180	Q4JZD7	integral membrane regulatory protein Wzg [Streptococcus pneumoniae]
F3	68644155	Q4JZF5	integral membrane regulatory protein Wzg [Streptococcus pneumoniae]
F3	68644132	Q4JZH0	integral membrane regulatory protein Wzg [Streptococcus pneumoniae]
F3	68644082	Q4JZK4	integral membrane regulatory protein Wzg [Streptococcus pneumoniae]
F3	68644059	Q4JZM0	integral membrane regulatory protein Wzg [Streptococcus pneumoniae]
F3	68644034	Q4JZN8	integral membrane regulatory protein Wzg [Streptococcus pneumoniae]
F3	68643951	Q4JZS6	integral membrane regulatory protein Wzg [Streptococcus pneumoniae]
F3	68643920	Q4JZX0	integral membrane regulatory protein Wzg [Streptococcus pneumoniae]
F3	68643898	Q4JZY4	integral membrane regulatory protein Wzg [Streptococcus pneumoniae]
F3	89994579	Q4K008	integral membrane regulatory protein Wzg [Streptococcus pneumoniae]
F3	68643838	Q4K030	integral membrane regulatory protein Wzg [Streptococcus pneumoniae]
F3	68643811	Q4K048	integral membrane regulatory protein Wzg [Streptococcus pneumoniae]
F3	68643784	Q4K063	integral membrane regulatory protein Wzg [Streptococcus pneumoniae]
F3	89994604	Q4K075	integral membrane regulatory protein Wzg [Streptococcus pneumoniae]
F3	68643730	Q4K0A3	integral membrane regulatory protein Wzg [Streptococcus pneumoniae]
F3	68643700	Q4K0C4	integral membrane regulatory protein Wzg [Streptococcus pneumoniae]
F3	68643672	Q4K0E4	integral membrane regulatory protein Wzg [Streptococcus pneumoniae]
F3	68643616	Q4K0I5	integral membrane regulatory protein Wzg [Streptococcus pneumoniae]
F3	68643588	Q4K0K5	integral membrane regulatory protein Wzg [Streptococcus pneumoniae]
F3	68643529	Q4K0M6	integral membrane regulatory protein Wzg [Streptococcus pneumoniae]
F3	68643499	Q4K0S0	integral membrane regulatory protein Wzg [Streptococcus pneumoniae]
F3	68643472	Q4K0T8	integral membrane regulatory protein Wzg [Streptococcus pneumoniae]
F3	68643416	Q4K0X8	integral membrane regulatory protein Wzg [Streptococcus pneumoniae]
F3	68643387	Q4K0Z9	integral membrane regulatory protein Wzg [Streptococcus pneumoniae]
F3	68643361	Q4K116	integral membrane regulatory protein Wzg [Streptococcus pneumoniae]
F3	68643251	Q4K198	integral membrane regulatory protein Wzg [Streptococcus pneumoniae]
F3	68643221	Q4K1C0	integral membrane regulatory protein Wzg [Streptococcus pneumoniae]
F3	68643191	Q4K1E2	integral membrane regulatory protein Wzg [Streptococcus pneumoniae]
F3	68643163	Q4K1G2	integral membrane regulatory protein Wzg [Streptococcus pneumoniae]
F3	68643130	Q4K1I6	integral membrane regulatory protein Wzg [Streptococcus pneumoniae]
F3	68643100	Q4K1K9	integral membrane regulatory protein Wzg [Streptococcus pneumoniae]
F3	68643047	Q4K1M7	integral membrane regulatory protein Wzg [Streptococcus pneumoniae]
F3	68643021	Q4K1R4	integral membrane regulatory protein Wzg [Streptococcus pneumoniae]
F3	68642972	Q4K1U7	integral membrane regulatory protein Wzg [Streptococcus pneumoniae]
F3	68642946	Q4K1W6	integral membrane regulatory protein Wzg [Streptococcus pneumoniae]
F3	68642919	Q4K1Y5	integral membrane regulatory protein Wzg [Streptococcus pneumoniae]
F3	68642867	Q4K222	integral membrane regulatory protein Wzg [Streptococcus pneumoniae]
F3	68642817	Q4K257	integral membrane regulatory protein Wzg [Streptococcus pneumoniae]
F3	68642790	Q4K276	integral membrane regulatory protein Wzg [Streptococcus pneumoniae]
F3	68642715	Q4K2B1	integral membrane regulatory protein Wzg [Streptococcus pneumoniae]
F3	68642691	Q4K2E4	integral membrane regulatory protein Wzg [Streptococcus pneumoniae]
F3	68642668	Q4K2G0	integral membrane regulatory protein Wzg [Streptococcus pneumoniae]
F3	68642623	Q4K2J2	integral membrane regulatory protein Wzg [Streptococcus pneumoniae]
F3	68642600	Q4K2K8	integral membrane regulatory protein Wzg [Streptococcus pneumoniae]
F3	68642554	Q4K2P0	integral membrane regulatory protein Wzg [Streptococcus pneumoniae]
F3	68642527	Q4K2R0	integral membrane regulatory protein Wzg [Streptococcus pneumoniae]
F3	68642500	Q4K2S9	integral membrane regulatory protein Wzg [Streptococcus pneumoniae]
F3	68642473	Q4K2U9	integral membrane regulatory protein Wzg [Streptococcus pneumoniae]
F3	68642420	Q4K2Y7	integral membrane regulatory protein Wzg [Streptococcus pneumoniae]
F3	68642375	Q4K320	integral membrane regulatory protein Wzg [Streptococcus pneumoniae]
F3	68642294	Q4K376	integral membrane regulatory protein Wzg [Streptococcus pneumoniae]
F3	68642269	Q4K384	integral membrane regulatory protein Wzg [Streptococcus pneumoniae]
F3	485275	Q54517	putative regulatory protein [Streptococcus pneumoniae]
F3	1276874	Q56038	EpsA
F3	59939792	Q5D207	EpsA [Streptococcus thermophilus]
F3	55823039	Q5LZN1	transcriptional activator-exopolysaccharide biosynthesis [Streptococcus thermophilus CNRZ1066]
F3	55821124	Q5M487	transcriptional activator-exopolysaccharide biosynthesis [Streptococcus thermophilus LMG 18311]
F3	48474165	Q6L5R3	transcriptional regulator [Streptococcus mitis]
F3	48474144	Q6L5T3	putative transcriptional regulator [Streptococcus oralis]
F3	33113983	Q7WVX3	putative transcriptional activator [Streptococcus pneumoniae]
F3	28849808	Q83YR7	putative transcriptional regulatory protein [Streptococcus gordonii]
F3	15902358	Q8CWU2	hypothetical protein spr0314 [Streptococcus pneumoniae R6]
F3	22537333	Q8DZD3	capsular polysaccharide biosynthesis protein CpsA [Streptococcus agalactiae 2603V/R]
F3	25011297	Q8E4Z3	hypothetical protein gbs1247 [Streptococcus agalactiae NEM316]
F3	24473735	Q8GMA8	Eps3A [Streptococcus thermophilus]
F3	24637514	Q8GP57	AF454501_2 Eps11A [Streptococcus thermophilus]
F3	24637491	Q8GP79	AF454500_2 Eps10A [Streptococcus thermophilus]
F3	24637474	Q8GP95	AF454499_2 Eps9A [Streptococcus thermophilus]
F3	24637457	Q8GPB0	AF454498_2 Eps7A [Streptococcus thermophilus]
F3	24637439	Q8GPC5	AF454497_2 Eps6A [Streptococcus thermophilus]
F3	24637421	Q8GPD9	AF454496_2 Eps5A [Streptococcus thermophilus]
F3	24637399	Q8GPF9	AF454495_2 Eps4A [Streptococcus thermophilus]
F3	22316044	Q8KQS8	CspA [Streptococcus thermophilus]
F3	22138045	Q8KUL3	wzg [Streptococcus thermophilus]
F3	20331059	Q8RLQ3	regulatory protein Cps6aA [Streptococcus pneumoniae]
F3	18076494	Q8VM18	CpsA protein [Streptococcus sp. Sv30]
F3	18076489	Q8VM22	CpsA protein [Streptococcus sp. Sv5]
F3	18076479	Q8VM31	CpsA protein [Streptococcus sp. Sv29]
F3	13876770	Q93TJ4	AF355776_1 CpsA [Streptococcus agalactiae]
F3	13634093	Q9AH98	AF316642_1 Wzg [Streptococcus pneumoniae]
F3	13377435	Q9AHA7	AF316641_1 Wzg [Streptococcus pneumoniae]
F3	13377420	Q9AHC0	AF316640_1 Wzg [Streptococcus pneumoniae]
F3	15900275	Q9AHD5	capsular polysaccharide biosynthesis protein Cps4A [Streptococcus pneumoniae TIGR4]
F3	13022159	Q9ALX6	AF337958_17 CpsA [Streptococcus agalactiae]
F3	12054921	Q9EUP7	CpsA protein [Streptococcus thermophilus]
F3	5702011	Q9RCI4	EpsA [Streptococcus thermophilus]
F3	6103225	Q9RIP3	cap37A [Streptococcus pneumoniae]
F3	5823211	Q9RPC7	AF163833_2 CpsA [Streptococcus agalactiae]
F3	4467989	Q9S2Z3	CpsX protein [Streptococcus agalactiae]
F3	4580624	Q9X4U5	AF118389_4 Cps2A [Streptococcus suis]
F3	4902883	Q9X999	cap8A [Streptococcus pneumoniae]
F3	3907599	Q9ZFU1	putative regulatory protein Cps19aA [Streptococcus pneumoniae]
F3	116516963	Q9ZII9	integral membrane regulatory protein Cps2A [Streptococcus pneumoniae D39]
F4	125624403	A2RLK8	putative transcriptional regulator [Lactococcus lactis subsp. cremoris MG1363]
F4	161702229	A9QSK4	transcriptional regulator [Lactococcus lactis subsp. lactis]
F4	161702279	A9QSQ2	transcriptional regulator [Lactococcus lactis subsp. lactis]
F4	9507685	O06041	hypothetical protein pNZ4000_16 [Lactococcus lactis subsp. cremoris]
F4	116511745	Q02ZT3	transcriptional regulator [Lactococcus lactis subsp. cremoris SK11]
F4	90655859	Q1WCP7	CpsW [Streptococcus thermophilus]
F4	60418550	Q3ZK38	unknown [Lactococcus lactis]
F4	575503	Q48351	unknown [Streptococcus thermophilus]
F4	30409760	Q83VE0	OrfY [Lactococcus lactis subsp. cremoris]
F4	24637414	Q8GPE4	AF454495_19 Eps4Q [Streptococcus thermophilus]
F4	22138059	Q8KUK7	cpsW [Streptococcus thermophilus]
F4	15672910	Q9CH13	transcription regulator [Lactococcus lactis subsp. lactis Il1403]
F4	5701997	Q9RCJ7	hypothetical protein [Streptococcus thermophilus]
F4	4557152	Q9X485	AF100297_5 unknown [Lactococcus lactis subsp. cremoris]
F5	153815254	A5KML5	hypothetical protein RUMTOR_01488 [Ruminococcus torques ATCC 27756]
F5	154483326	A5Z5P7	hypothetical protein EUBVEN_01029 [Eubacterium ventriosum ATCC 27560]
F5	154503990	A7B2N8	hypothetical protein RUMGNA_01816 [Ruminococcus gnavus ATCC 29149]
F5	160893986	A7VF44	hypothetical protein CLOL250_01541 [Clostridium sp. L2-50]
F5	160936344	A8RK84	hypothetical protein CLOBOL_01236 [Clostridium bolteae ATCC BAA-613]
F5	160938459	A8RSK8	hypothetical protein CLOBOL_03357 [Clostridium bolteae ATCC BAA-613]
F5	163814434	A8SQT0	hypothetical protein COPEUT_00585 [Coprococcus eutactus ATCC 27759]
F5	166033601	B0GAL1	hypothetical protein DORFOR_03327 [Dorea formicigenerans ATCC 27755]
F5	167768530	B0P404	hypothetical protein CLOSS21_03089 [Clostridium sp. SS2/1]
M	118444764	A0Q1T0	membrane-bound protein lytR [Clostridium novyi NT]
M	118726153	A0UXL2	cell envelope-related transcriptional attenuator [Clostridium cellulolyticum H10]
M	118727144	A0V0D4	cell envelope-related transcriptional attenuator [Clostridium cellulolyticum H10]
M	119491209	A0YW85	probable transcription regulator [Lyngbya sp. PCC 8106]
M	119493916	A0YZK8	Cell envelope-related transcriptional attenuator [Lyngbya sp. PCC 8106]
M	119509636	A0ZBW1	transcriptional regulator [Nodularia spumigena CCY9414]
M	119510567	A0ZEH6	transcriptional regulator [Nodularia spumigena CCY9414]
M	121534064	A1HNX6	cell envelope-related transcriptional attenuator [Thermosinus carboxydivorans Nor1]
M	121535328	A1HSI0	cell envelope-related transcriptional attenuator [Thermosinus carboxydivorans Nor1]
M	124522733	A2UA10	cell envelope-related transcriptional attenuator [Bacillus coagulans 36D1]
M	125973245	A3DDD3	cell envelope-related transcriptional attenuator [Clostridium thermocellum ATCC 27405]
M	125975580	A3DK18	cell envelope-related transcriptional attenuator [Clostridium thermocellum ATCC 27405]
M	126657596	A3INW4	membrane bound protein; LytR [Cyanothece sp. CCY0110]
M	126658077	A3IQ92	regulation of penicillin binding protein 5 production [Cyanothece sp. CCY0110]
M	139439338	A4EBH8	Hypothetical protein COLAER_01796 [Collinsella aerofaciens ATCC 25986]
M	134300943	A4J961	cell envelope-related transcriptional attenuator [Desulfotomaculum reducens MI-1]
M	146296814	A4XKF9	cell envelope-related transcriptional attenuator [Caldicellulosiruptor saccharolyticus DSM 8903]
M	146296822	A4XKG7	cell envelope-related transcriptional attenuator [Caldicellulosiruptor saccharolyticus DSM 8903]
M	147679110	A5CYH3	transcriptional regulator [Pelotomaculum thermopropionicum SI]
M	148380933	A5I662	putative cell envelope-related function transcriptional attenuator [Clostridium botulinum A str. ATCC 3502]
M	150015405	A6LQS3	cell envelope-related transcriptional attenuator [Clostridium beijerinckii NCIMB 8052]
M	154497690	A6NTY6	hypothetical protein BACCAP_01666 [Bacteroides capillosus ATCC 29799]
M	154500953	A6P2A9	hypothetical protein BACCAP_04639 [Bacteroides capillosus ATCC 29799]
M	150387999	A6TJM1	cell envelope-related transcriptional attenuator [Alkaliphilus metalliredigens QYMF]
M	150388062	A6TJT4	cell envelope-related transcriptional attenuator [Alkaliphilus metalliredigens QYMF]
M	150390078	A6TQK0	cell envelope-related transcriptional attenuator [Alkaliphilus metalliredigens QYMF]
M	153939280	A7GHJ8	putative cell envelope-related function transcriptional attenuator [Clostridium botulinum F str. Langeland]
M	158321670	A8MK49	cell envelope-related transcriptional attenuator [Alkaliphilus oremlandii OhILAs]
M	159025959	A8Y9S4	unnamed protein product [Microcystis aeruginosa PCC 7806]
M	159030359	A8YM35	unnamed protein product [Microcystis aeruginosa PCC 7806]
M	158337663	B0BZ77	cell envelope-related transcriptional attenuator, putative [Acaryochloris marina MBIC11017]
M	166365076	B0JH05	cell envelope-related transcriptional attenuator [Microcystis aeruginosa NIES-843]
M	166363041	B0JMV8	cell envelope-related transcriptional attenuator [Microcystis aeruginosa NIES-843]
M	167037955	B0KAR3	cell envelope-related transcriptional attenuator [Thermoanaerobacter pseudethanolicus ATCC 33223]
M	169824842	B0S2H3	putative transcriptional regulator [Finegoldia magna ATCC 29328]
M	167630589	B0TAW6	cell envelope-related transcriptional attenuator, putative [Heliobacterium modesticaldum Ice1]
M	169346805	B1BLV2	cell envelope-related transcriptional attenuator domain protein [Clostridium perfringens C str. JGS1495]
M	169335058	B1CBW5	hypothetical protein ANASTE_01464 [Anaerofustis stercorihominis DSM 17244]
M	169186875	B1D8U4	cell envelope-related transcriptional attenuator [Paenibacillus sp. JDR-2]
M	169832234	B1I6B7	cell envelope-related transcriptional attenuator [Candidatus Desulforudis audaxviator MP104C]
M	170754246	B1ILY1	putative cell envelope-related function transcriptional attenuator [Clostridium botulinum B1 str. Okra]
M	170760377	B1KZQ9	putative cell envelope-related function transcriptional attenuator [Clostridium botulinum A3 str. Loch Maree]
M	168179472	B1QAG1	putative cell envelope-related function transcriptional attenuator [Clostridium botulinum NCTC 2916]
M	168181667	B1QH17	putative cell envelope-related function transcriptional attenuator [Clostridium botulinum Bf]
M	182419789	B1R1B4	membrane-bound protein LytR [Clostridium butyricum 5521]
M	168208825	B1R3K3	cell envelope-related transcriptional attenuator domain protein [Clostridium perfringens B str. ATCC 3626]
M	168212840	B1RE17	cell envelope-related transcriptional attenuator domain protein [Clostridium perfringens CPE str. F4969]
M	168215750	B1RLR0	cell envelope-related transcriptional attenuator domain protein [Clostridium perfringens NCTC 8239]
M	177664612	B1U503	cell envelope-related transcriptional attenuator [Cyanothece sp. PCC 8801]
M	177666800	B1UB73	cell envelope-related transcriptional attenuator [Cyanothece sp. PCC 8801]
M	172037120	B1WPI5	hypothetical protein cce_2205 [Cyanothece sp. ATCC 51142]
M	172036546	B1WXZ4	cell envelope-related transcriptional attenuator precursor [Cyanothece sp. ATCC 51142]
M	170078632	B1XHU6	cell envelope-related function transcriptional attenuator [Synechococcus sp. PCC 7002]
M	170076990	B1XNJ4	cell envelope-related function transcriptional attenuator [Synechococcus sp. PCC 7002]
M	188586985	B2A0R2	cell envelope-related transcriptional attenuator [Natranaerobius thermophilus JW/NM-WN-LF]
M	186899101	B2EX55	cell envelope-related transcriptional attenuator [Cyanothece sp. PCC 7424]
M	186899184	B2EXP9	cell envelope-related transcriptional attenuator [Cyanothece sp. PCC 7424]
M	186681972	B2J0K8	cell envelope-related transcriptional attenuator [Nostoc punctiforme PCC 73102]
M	186685192	B2J259	cell envelope-related transcriptional attenuator [Nostoc punctiforme PCC 73102]
M	187935571	B2TKI5	membrane-bound protein LytR [Clostridium botulinum B str. Eklund 17B]
M	188590594	B2V0B2	membrane-bound protein LytR [Clostridium botulinum E3 str. Alaska E43]
M	167461810	N/A	attenuator role for lytABC and lytR expression [Paenibacillus larvae subsp. larvae BRL-230010]
M	167464104	N/A	transcriptional regulator [Paenibacillus larvae subsp. larvae BRL-230010]
M	168334310	N/A	putative cell envelope-related function transcriptional attenuator [Epulopiscium sp. 'N.t. morphotype B']
M	187778436	N/A	hypothetical protein CLOSPO_02030 [Clostridium sporogenes ATCC 15579]
M	192808254	N/A	cell envelope-related function transcriptional attenuator, LytR/CpsA family [Geobacillus sp. Y412MC10]
M	192809829	N/A	cell envelope-related function transcriptional attenuator, LytR/CpsA family [Geobacillus sp. Y412MC10]
M	196180906	N/A	Cell envelope-related transcriptional attenuator domain family [Microcoleus chthonoplastes PCC 7420]
M	196180976	N/A	Cell envelope-related transcriptional attenuator domain family [Microcoleus chthonoplastes PCC 7420]
M	196191041	N/A	Cell envelope-related transcriptional attenuator domain family [Synechococcus sp. PCC 7335]
M	196192674	N/A	Cell envelope-related transcriptional attenuator domain family [Synechococcus sp. PCC 7335]
M	196235028	N/A	cell envelope-related transcriptional attenuator [Thermus aquaticus Y51MC23]
M	196238898	N/A	cell envelope-related transcriptional attenuator [Cyanothece sp. PCC 7425]
M	196244547	N/A	cell envelope-related transcriptional attenuator [Cyanothece sp. PCC 8802]
M	196246031	N/A	cell envelope-related transcriptional attenuator [Cyanothece sp. PCC 8802]
M	196258501	N/A	cell envelope-related transcriptional attenuator [Cyanothece sp. PCC 7822]
M	196259114	N/A	cell envelope-related transcriptional attenuator [Cyanothece sp. PCC 7822]
M	16330199	P73567	regulation of penicillin binding protein 5 production [Synechocystis sp. PCC 6803]
M	16330814	P74136	membrane bound protein; LytR [Synechocystis sp. PCC 6803]
M	114567435	Q0AVN6	cell envelope-related transcriptional attenuator [Syntrophomonas wolfei subsp. wolfei str. Goettingen]
M	114565697	Q0B0M4	putative transcriptional regulator [Syntrophomonas wolfei subsp. wolfei str. Goettingen]
M	110802034	Q0SR58	transcription regulator LytR-like protein [Clostridium perfringens SM101]
M	110801436	Q0TNI9	cell envelope-related function transcriptional attenuator [Clostridium perfringens ATCC 13124]
M	113476211	Q111M5	cell envelope-related transcriptional attenuator [Trichodesmium erythraeum IMS101]
M	113475525	Q114G1	cell envelope-related transcriptional attenuator [Trichodesmium erythraeum IMS101]
M	109646001	Q18ZF4	cell envelope-related transcriptional attenuator [Desulfitobacterium hafniense DCB-2]
M	109645374	Q191T1	cell envelope-related transcriptional attenuator [Desulfitobacterium hafniense DCB-2]
M	108803006	Q1AZP7	cell envelope-related transcriptional attenuator [Rubrobacter xylanophilus DSM 9941]
M	94985333	Q1IZ06	cell envelope-related transcriptional attenuator [Deinococcus geothermalis DSM 11300]
M	89895688	Q24TB1	hypothetical protein DSY2942 [Desulfitobacterium hafniense Y51]
M	89895039	Q24V60	hypothetical protein DSY2293 [Desulfitobacterium hafniense Y51]
M	89210360	Q2AGS3	Cell envelope-related transcriptional attenuator [Halothermothrix orenii H 168]
M	86608480	Q2JHJ6	putative cell envelope-related function transcriptional attenuator [Synechococcus sp. JA-2-3B'a(2-13)]
M	86605772	Q2JVG7	putative cell envelope-related function transcriptional attenuator [Synechococcus sp. JA-3-3Ab]
M	83591182	Q2RFZ1	cell envelope-related transcriptional attenuator [Moorella thermoacetica ATCC 39073]
M	83590246	Q2RIM7	cell envelope-related transcriptional attenuator [Moorella thermoacetica ATCC 39073]
M	81299770	Q31PM8	cell envelope-related function transcriptional attenuator [Synechococcus elongatus PCC 7942]
M	78045104	Q3A900	putative transcriptional regulator [Carboxydothermus hydrogenoformans Z-2901]
M	75908891	Q3M9P4	cell envelope-like transcriptional attenuator [Anabaena variabilis ATCC 29413]
M	75906636	Q3MG49	cell envelope-like transcriptional attenuator [Anabaena variabilis ATCC 29413]
M	67923810	Q4C0G7	Cell envelope-related transcriptional attenuator [Crocosphaera watsonii WH 8501]
M	67921247	Q4C7L7	Cell envelope-related transcriptional attenuator [Crocosphaera watsonii WH 8501]
M	56750590	Q5N4J8	cell envelope-like transcriptional attenuator [Synechococcus elongatus PCC 6301]
M	56750203	Q5N5N4	transcription regulator [Synechococcus elongatus PCC 6301]
M	55980694	Q5SMF7	membrane-bound protein LytR [Thermus thermophilus HB8]
M	51893031	Q67N65	transcriptional regulator [Symbiobacterium thermophilum IAM 14863]
M	51892296	Q67QA0	putative transcriptional regulator [Symbiobacterium thermophilum IAM 14863]
M	46198681	Q72KN5	membrane-bound protein lytR [Thermus thermophilus HB27]
M	37523048	Q7NFP5	hypothetical protein gll3479 [Gloeobacter violaceus PCC 7421]
M	28211673	Q892P1	membrane-bound protein lytR [Clostridium tetani E88]
M	22299897	Q8DGG3	hypothetical protein tlr2354 [Thermosynechococcus elongatus BP-1]
M	22299301	Q8DI34	putative transcription regulator [Thermosynechococcus elongatus BP-1]
M	20807401	Q8RBA2	transcriptional regulator [Thermoanaerobacter tengcongensis MB4]
M	20807223	Q8RBS3	transcriptional regulator [Thermoanaerobacter tengcongensis MB4]
M	20806567	Q8RDJ4	transcriptional regulator [Thermoanaerobacter tengcongensis MB4]
M	18311105	Q8XIJ6	membrane-bound protein [Clostridium perfringens str. 13]
M	17229971	Q8YU75	transcriptional regulator [Nostoc sp. PCC 7120]
M	17227683	Q8Z0B1	transcriptional regulator [Nostoc sp. PCC 7120]
M	15894546	Q97JL0	LytR family transcriptional regulator [Clostridium acetobutylicum ATCC 824]
M	15806501	Q9RUA3	membrane-bound protein LytR [Deinococcus radiodurans R1]
M(a)	124022678	A2C8B0	membrane bound transcriptional regulator-like protein [Prochlorococcus marinus str. MIT 9303]
M(a)	87301544	A3YWF5	membrane bound transcriptional regulator-like protein [Synechococcus sp. WH 5701]
M(a)	87302307	A3YYK0	membrane bound transcriptional regulator-like protein [Synechococcus sp. WH 5701]
M(a)	87124733	A3Z7Z7	membrane bound transcriptional regulator-protein [Synechococcus sp. RS9917]
M(a)	88808900	A4CVH9	hypothetical protein WH7805_04391 [Synechococcus sp. WH 7805]
M(a)	148239854	A5GLX9	membrane-bound transcriptional regulator [Synechococcus sp. WH 7803]
M(a)	148242662	A5GUA7	membrane-bound transcriptional regulator [Synechococcus sp. RCC307]
M(a)	194476872	B1X4H2	membrane bound transcriptional regulator-like protein [Paulinella chromatophora]
M(a)	116073027	Q05XY6	hypothetical protein RS9916_31292 [Synechococcus sp. RS9916]
M(a)	113953123	Q0IBB6	putative cell envelope-related function transcriptional attenuator [Synechococcus sp. CC9311]
M(a)	78213166	Q3AJ42	cell envelope-related function transcriptional attenuator [Synechococcus sp. CC9605]
M(a)	33865460	Q7U7Q5	membrane bound transcriptional regulator [Synechococcus sp. WH 8102]
M(a)	33863350	Q7V6R7	membrane bound transcriptional regulator [Prochlorococcus marinus str. MIT 9313]
M(b)	169187341	B1DBV7	cell envelope-related transcriptional attenuator [Paenibacillus sp. JDR-2]
M(b)	167464593	N/A	cell envelope-related transcriptional attenuator [Paenibacillus larvae subsp. larvae BRL-230010]
M(b)	167465663	N/A	cell envelope-related transcriptional attenuator [Paenibacillus larvae subsp. larvae BRL-230010]
M(b)	192812078	N/A	cell envelope-related function transcriptional attenuator, LytR/CpsA family [Geobacillus sp. Y412MC10]
S	187918636	B2S1C5	hypothetical protein BH0783 [Borrelia hermsii DAH]
S	119953558	N/A	hypothetical protein BT0783 [Borrelia turicatae 91E135]
S	167576435	N/A	hypothetical protein BvalV_06713 [Borrelia valaisiana VS116]
S	167932060	N/A	hypothetical protein Bbur1_03431 [Borrelia burgdorferi 156a]
S	195947788	N/A	hypothetical protein BgarP_01780 [Borrelia garinii PBr]
S	195951851	N/A	hypothetical protein Bbur2_06164 [Borrelia burgdorferi 29805]
S	195959455	N/A	hypothetical protein BoSV1_03902 [Borrelia sp. SV1]
S	195962516	N/A	hypothetical protein BspiA_03052 [Borrelia spielmanii A14S]
S	15595128	O51724	hypothetical protein BB0783 [Borrelia burgdorferi B31]
S	111115616	Q0SM70	hypothetical protein BAPKO_0833 [Borrelia afzelii PKo]
S	51599034	Q65ZZ1	hypothetical protein BG0807 [Borrelia garinii PBi]
T	148270065	A5IL76	cell envelope-related transcriptional attenuator [Thermotoga petrophila RKU-1]
T	150021437	A6LNA5	cell envelope-related transcriptional attenuator [Thermosipho melanesiensis BI429]
T	154250439	A7HNX4	cell envelope-related transcriptional attenuator [Fervidobacterium nodosum Rt17-B1]
T	157363355	A8F4H4	cell envelope-related transcriptional attenuator [Thermotoga lettingae TMO]
T	170288749	B1LAF6	cell envelope-related transcriptional attenuator [Thermotoga sp. RQ2]
T	15644609	Q9X2I0	membrane bound protein LytR, putative [Thermotoga maritima MSB8]
