# Supplementary material for: Phylogenetic distribution and membrane topology of the LytR-CpsA-Psr protein family
Source: BMC Genomics. 2008 Dec 19;9:617. doi: 10.1186/1471-2164-9-617 (PMC2632651; doi:10.1186/1471-2164-9-617)
Supplement: Additional file 2 — LytR-CpsA-Psr proteins used in phylogenetic analyses. Table showing the LytR-CpsA-Psr family members identified in the 30 selected, completely sequenced bacterial strains. [file 1471-2164-9-617-S2.xls]

## Sheet: Selected accession numbers
Additional file 2 — LytR-CpsA-Psr proteins used in phylogenetic analyses
Table showing the LytR-CpsA-Psr family members identified in the 30 selected, completeley sequenced bacterial strains.
Strain	NCBI Tax ID	RefSeq	IPR004474 matches	Accession	Entry Name	Length	Genes	PSI-Blast matches		Comments
Arthrobacter aurescens TC1	290340	NC_008711.1	3	A1R4C5	A1R4C5_ARTAT	538	AAur_1305	3	AAur_1305
				A1R6V6	A1R6V6_ARTAT	520	AAur_2227		AAur_2227
				A1R9L4	A1R9L4_ARTAT	379	AAur_3229		AAur_3229
Bacillus anthracis Ames	198094	NC_003997.3	6	Q81K33	LYAT_BACAN	303	lytR (BA_5506) (GBAA5506) (BAS5115)	6	BA_0605
				Q81RR7	Q81RR7_BACAN	333	BAS1830 (BA_1973) (GBAA1973)		BA_0783
				Q81US7	Q81US7_BACAN	398	BAS0746 (BA_0783) (GBAA0783)		BA_1973
				Q81V94	Q81V94_BACAN	333	BA_0605 (GBAA0605)		BA_3647
				Q81X17	Q81X17_BACAN	375	BAS5047 (BA_5432) (GBAA5432)		BA_5432
				Q81YA7	Q81YA7_BACAN	345	BAS3381 (BA_3647) (GBAA3647)		lytR
Bacillus subtilis subsp. subtilis 168	224308	NC_000964.2	3	Q02115	LYAT_BACSU	306	lytR (BSU35650)	3	lytR
				Q7WY78	YWTF_BACSU	322	ywtF (BSU35840)		ywtF
				P96499	P96499_BACSU	391	yvhJ (BSU35520)		yvhJ
Bifidobacterium adolescentis ATCC 15703	367928	NC_008618.1	2	A1A155	A1A155_BIFAA	450	BAD_0657	2	BAD_0657
				A1A156	A1A156_BIFAA	411	BAD_0658		BAD_0658
Chloroflexus aurantiacus J-10-fl	324602	NC_010175.1	4	A9WAY8	A9WAY8_CHLAU	459	Caur_1550	4	Caur_0482
				A9WCJ1	A9WCJ1_CHLAU	465	Caur_1765		Caur_0499
				A9WE70	A9WE70_CHLAU	371	Caur_0482		Caur_1550
				A9WE87	A9WE87_CHLAU	472	Caur_0499		Caur_1765
Clostridium perfringens 13	195102	NC_003366.1	4	Q8XIJ6	Q8XIJ6_CLOPE	437	CPE2123	4	CPE0284
				Q8XJ47	Q8XJ47_CLOPE	473	CPE1914		CPE0631
				Q8XMQ7	Q8XMQ7_CLOPE	339	CPE0631		CPE1914
				Q8XNP8	Q8XNP8_CLOPE	340	CPE0284		CPE2123
Clostridium tetani E88	212717	NC_004557.1	1	Q892P1	Q892P1_CLOTE	407	lytR (CTC_02053)	1	CTC_02053
Corynebacterium efficiens YS-314	196164	NC_004369.1	2	Q8FLW3	Q8FLW3_COREF	417	CE2746	2	CE0754
				Q8FRK7	Q8FRK7_COREF	524	CE0754		CE2746
Deinococcus radiodurans R1	243230	NC_001263.1	2	Q9RRB3	Q9RRB3_DEIRA	438	DR_2581	2	DR_1488
				Q9RUA3	Q9RUA3_DEIRA	389	DR_1488		DR_2581
Enterococcus faecalis V583	226185	NC_004668.1	5	Q836A6	LYAT_ENTFA	303	lytR (EF_1212)	5	EF0465
				Q82Z33	Q82Z33_ENTFA	538	EF_3245		EF1213
				Q830R9	Q830R9_ENTFA	374	EF_2703		EF2703
				Q834S0	Q834S0_ENTFA	390	psr (EF_1569)		EF3245
				Q838I2	Q838I2_ENTFA	402	EF_0465		psr
Frankia alni ACN14a	326424	NC_008278.1	5	Q0RDZ7	Q0RDZ7_FRAAA	458	FRAAL5686	5	FRAAL1225
				Q0RGI6	Q0RGI6_FRAAA	512	FRAAL4760		FRAAL1229
				Q0RPA2	Q0RPA2_FRAAA	547	FRAAL1981		FRAAL1981
				Q0RRD0	Q0RRD0_FRAAA	507	FRAAL1229		FRAAL4760
				Q0RRD4	Q0RRD4_FRAAA	506	FRAAL1225		FRAAL5686
Gloeobacter violaceus PCC 7421	251221	NC_005125.1	1	Q7NFP5	Q7NFP5_GLOVI	440	gll3479	1	gll3479
Lactobacillus johnsonii NCC 533	257314	NC_005362.1	4	Q74HQ1	Q74HQ1_LACJO	374	LJ_0582	4	LJ0172
				Q74JT4	Q74JT4_LACJO	334	LJ_1021 (ATCC11506LJ0004)		LJ0396
				Q74L30	Q74L30_LACJO	344	LJ_0396		LJ0582
				Q74LL2	Q74LL2_LACJO	369	LJ_0172		LJ1021
Leuconostoc mesenteroides subsp. mesenteroides ATCC 8293	203120	NC_008531.1	4	Q03V44	Q03V44_LEUMM	392	LEUM_1851	4	LEUM_0332
				Q03W91	Q03W91_LEUMM	320	LEUM_1438		LEUM_0961
				Q03XK5	Q03XK5_LEUMM	410	LEUM_0961		LEUM_1438
				Q03ZB6	Q03ZB6_LEUMM	386	LEUM_0332		LEUM_1851
Listeria innocua Clip11262	272626	NC_003212.1	3	Q927X5	Q927X5_LISIN	349	lin2662	3	lin0463
				Q92CZ6	Q92CZ6_LISIN	321	lin1025		lin1025
				Q92EJ6	Q92EJ6_LISIN	309	lin0463		lin2662
Mycobacterium leprae TN	272631	NC_002677.1	2	Q50160	Q50160_MYCLE	516	cpsA (ML2247)	2	cpsA
				Q9CCK9	Q9CCK9_MYCLE	489	ML0750		ML0750
Mycobacterium tuberculosis H37Rv	83332	NC_000962.2	3 (4)	O06347	O06347_MYCTU	512	cpsA (Rv3484)	3 (4)	cpsA
				O53834	O53834_MYCTU	684	MT0844 (Rv0822c)		Rv0822c
				P96238	P96238_MYCTU	137	Rv3840		Rv3267	too short
				P96872	P96872_MYCTU	498	Rv3267		Rv3840
Nostoc sp. PCC 7120	103690	NC_003272.1	2	Q8YU75	Q8YU75_ANASP	476	alr2479	2	all0187
				Q8Z0B1	Q8Z0B1_ANASP	503	all0187		alr2479
Propionibacterium acnes KPA171202	267747	NC_006085.1	2	Q6A5R7	Q6A5R7_PROAC	617	PPA2190	2	PPA1699	YP_056388.1
				Q6A735	Q6A735_PROAC	427	PPA1699		PPA2190	YP_056854.1
Rubrobacter xylanophilus DSM 9941	266117	NC_008148.1	2	Q1AVS6	Q1AVS6_RUBXD	328	Rxyl_1540	2	Rxyl_0152
				Q1AZP7	Q1AZP7_RUBXD	271	Rxyl_0152		Rxyl_1540
Staphylococcus aureus subsp. aureus N315	158879	NC_002745.2	3	Q99Q02	MSRR_STAAN	327	msrR (SA1195)	3	SA0908
				Q7A413	Q7A413_STAAN	315	SA2103		SA1195
				Q7A6A3	Q7A6A3_STAAN	405	SA0908		SA2103
Streptococcus agalactiae A909	205921	NC_007432.1	3	Q3K0S7	Q3K0S7_STRA1	485	SAK_1262	3	SAK_0442
				Q3K2A8	Q3K2A8_STRA1	457	SAK_0717		SAK_0717
				Q3K314	Q3K314_STRA1	435	SAK_0442		SAK_1262
Streptococcus mutans UA159	210007	NC_004350.1	2	Q8DVR0	BRPA_STRMU	406	brpA (SMU_410)	2	brpA
				Q8DUV5	Q8DUV5_STRMU	462	SMU_787		SMU.787
Streptomyces coelicolor A3(2)	100226	NC_003888.3	11	O69850	O69850_STRCO	366	SCO6020 (SC1C3.08c)	11	SCO2578	NP_626816
				O86796	O86796_STRCO	360	SCO4755 (SC6G4.33)		SCO3042	NP_627264
				Q8CJX9	Q8CJX9_STRCO	489	SCO3046 (SCBAC19G2.01) (SCE34.27)		SCO3043	NP_627265
				Q93J54	Q93J54_STRCO	397	SCO3048 (SCBAC19G2.03c)		SCO3044	NP_627266
				Q93J55	Q93J55_STRCO	524	SCO3047 (SCBAC19G2.02)		SCO3045	NP_627267
				Q9K4E6	Q9K4E6_STRCO	382	SCO5358 (2SC6G5.02)		SCO3046	NP_733590
				Q9KZK0	Q9KZK0_STRCO	507	SCO3045 (SCE34.26)		SCO3047	NP_627268
				Q9KZK1	Q9KZK1_STRCO	507	SCO3044 (SCE34.25)		SCO3048	NP_627269
				Q9KZK2	Q9KZK2_STRCO	472	SCO3043 (SCE34.24)		SCO4755	NP_628913
				Q9KZK3	Q9KZK3_STRCO	396	SCO3042 (SCE34.23)		SCO5358	NP_629497
				Q9RDK8	Q9RDK8_STRCO	592	SCO2578 (SCC123.16c)		SCO6020	NP_630131
Synechococcus elongatus PCC 6301	269084	NC_006576.1	2	Q5N4J8	Q5N4J8_SYNP6	337	syc0581_c	2	syc0194-c
				Q5N5N4	Q5N5N4_SYNP6	436	syc0194_c		syc0581-c
Syntrophomonas wolfei subsp. wolfei str. Goettingen	335541	NC_008346.1	2	Q0AVN6	Q0AVN6_SYNWW	406	Swol_1921	2	Swol_0125
				Q0B0M4	Q0B0M4_SYNWW	380	Swol_0125		Swol_1921
Thermobifida fusca YX	269800	NC_007333.1	6	Q47KN3	Q47KN3_THEFY	453	Tfu_2956	6	Tfu_0017
				Q47LS2	Q47LS2_THEFY	404	Tfu_2567		Tfu_1372
				Q47LU7	Q47LU7_THEFY	509	Tfu_2542		Tfu_2526
				Q47LW3	Q47LW3_THEFY	478	Tfu_2526		Tfu_2542
				Q47Q59	Q47Q59_THEFY	490	Tfu_1372		Tfu_2567
				Q47U07	Q47U07_THEFY	472	Tfu_0017		Tfu_2956
Thermotoga maritima MSB8	243274	NC_000853.1	1	Q9X2I0	Q9X2I0_THEMA	457	TM_1866	1	TM1866
Thermus thermophilus HB8	300852	NC_006461.1	2	Q5SHF2	Q5SHF2_THET8	365	TTHA1778	2	TTHA0725
				Q5SMF7	Q5SMF7_THET8	381	TTHA0725		TTHA1778
Tropheryma whipplei Twist	203267	NC_004572.3	1	Q83MQ6	Q83MQ6_TROWT	387	TWT728 (TWT_728)	1	TWT728
